# Supplementary material for: Revision of the genus Tarema Schaus, 1896 (Lepidoptera, Mimallonoidea, Mimallonidae) with the description of a new species from southeastern Brazil
Source: Zookeys. 2017 Jan 19;(646):119–37. doi: 10.3897/zookeys.646.10897 (PMC5299444; doi:10.3897/zookeys.646.10897)
Supplement: XML Treatment for Tarema [file zookeys.646.10897-treatment1.xml]

<!DOCTYPE tp:taxon-treatment
  PUBLIC "-//TaxonX//DTD Taxonomic Treatment Publishing DTD v0 20100105//EN" "tax-treatment-NSO.dtd">
<tp:taxon-treatment xmlns:tp="http://www.plazi.org/taxpub"><tp:treatment-meta><kwd-group><label>Taxon classification</label><kwd><named-content content-type="kingdom">Animalia</named-content></kwd><kwd><named-content content-type="order">Lepidoptera</named-content></kwd><kwd><named-content content-type="family">Mimallonidae</named-content></kwd></kwd-group><mixed-citation publication-type="journal"><person-group><name><surname>St Laurent</surname><given-names>Ryan A.</given-names></name><name><surname>Herbin</surname><given-names>Daniel</given-names></name><name><surname>Mielke</surname><given-names>Carlos G. C.</given-names></name></person-group><article-title>Revision of the genus <italic><tp:taxon-name><tp:taxon-name-part taxon-name-part-type="genus">Tarema</tp:taxon-name-part></tp:taxon-name></italic> Schaus, 1896 (<tp:taxon-name><tp:taxon-name-part taxon-name-part-type="order">Lepidoptera</tp:taxon-name-part></tp:taxon-name>, <tp:taxon-name><tp:taxon-name-part taxon-name-part-type="superfamily">Mimallonoidea</tp:taxon-name-part></tp:taxon-name>, <tp:taxon-name><tp:taxon-name-part taxon-name-part-type="family">Mimallonidae</tp:taxon-name-part></tp:taxon-name>) with the description of a new species from southeastern Brazil</article-title><source>Zookeys</source><day>19</day><month>1</month><year>2017</year><volume>2017</volume><issue>646</issue><fpage>119</fpage><lpage>137</lpage><pub-id pub-id-type="doi">10.3897/zookeys.646.10897</pub-id></mixed-citation></tp:treatment-meta><tp:nomenclature><tp:taxon-name>
            <tp:taxon-name-part taxon-name-part-type="genus">Tarema</tp:taxon-name-part>
          </tp:taxon-name><tp:taxon-authority>Schaus, 1896: 55</tp:taxon-authority></tp:nomenclature><tp:treatment-sec sec-type="type species" id="SECID0EABAE"><title>Type species.</title><p>
            <italic><tp:taxon-name><tp:taxon-name-part taxon-name-part-type="genus">Tarema</tp:taxon-name-part> <tp:taxon-name-part taxon-name-part-type="species">rivara</tp:taxon-name-part></tp:taxon-name></italic> Schaus, 1896: 55, by original designation.</p></tp:treatment-sec><tp:treatment-sec sec-type="diagnosis" id="SECID0EQBAE"><title>Diagnosis.</title><p>The genus <italic><tp:taxon-name><tp:taxon-name-part taxon-name-part-type="genus">Tarema</tp:taxon-name-part></tp:taxon-name></italic> is recognized among the family <tp:taxon-name><tp:taxon-name-part taxon-name-part-type="family">Mimallonidae</tp:taxon-name-part></tp:taxon-name> by generous amounts of light gray scales present over the entirety of the dorsum and ventrum of the wings, as well as on the thorax and abdomen, giving the species of this genus a hoary appearance. The genitalia of <italic><tp:taxon-name><tp:taxon-name-part taxon-name-part-type="genus">Tarema</tp:taxon-name-part></tp:taxon-name></italic> are unique in the family. Male genitalia have short, ovoid valves and spike-covered projections emanating from near the base of the valves that may be associated with the transtilla and/or the gnathos. The gnathos itself is reduced to a flat, movable plate that covers the base of the uncus. Long setae emanate from above the phallus in paired, horsetail-like bunches. The phallus is thick and broad, and has two lengthwise processes terminating in a sharp tip and a curved tip respectively. Female genitalia are robust structures with a medium to large coiled ductus-corpus bursae complex. The sclerotized portion of abdominal segment VIII is broad; appearing wrinkled ventrally, and is covered in thick, branched setae. The genus <italic><tp:taxon-name><tp:taxon-name-part taxon-name-part-type="genus">Alheita</tp:taxon-name-part></tp:taxon-name></italic> Schaus, 1928 is somewhat similar to <italic><tp:taxon-name><tp:taxon-name-part taxon-name-part-type="genus">Tarema</tp:taxon-name-part></tp:taxon-name></italic> in overall small size, wing shape, and minor resemblance of male genitalia, namely the ovoid valves and odd shape of the uncus which is usually more deeply bifid in <italic><tp:taxon-name><tp:taxon-name-part taxon-name-part-type="genus">Alheita</tp:taxon-name-part></tp:taxon-name></italic>.</p></tp:treatment-sec><tp:treatment-sec sec-type="description" id="SECID0E5CAE"><title>Description.</title><p>
            <bold>Male.</bold> <italic>Head</italic>: Eyes large, more than two thirds area of head; antenna bipectinate to tip, though pectination reduced along distal fifth of antennal length; labial palpus reduced, three segmented, palpus usually not extending beyond frons, scales generally darker brown dorsally. <italic>Thorax</italic>: Appearing hoary due to banded gray or pale khaki scales interspersed amongst darker ones, prothorax with more heavily concentrated light gray or khaki scales. <italic>Legs</italic>: Coloration as for thorax, though lighter gray, vestiture finer, bushier. Tibial spurs narrow, sharp, mostly clothed in scales. <italic>Forewing dorsum</italic>: Forewing length: 9–16 mm, wingspan: 21.5–32.0 mm. Short, triangular, outer margin nearly straight but slightly convex mesally. Ground color ranging from brown or pale clay-orange to nearly black, overall generously shaded by cream or gray scales giving the wing a hoary, layered appearance. Antemedial line absent or nearly so, faint dark band may be present. Postmedial line nearly straight but may be somewhat inwardly or outwardly bent, line preapical such that submarginal area mostly uniform in width from tornus to apex. Apical half of submarginal area with postmedial lunule. Costa appearing lighter than most of wing due to high concentration of gray or khaki scales. Discal spot a thick streak spanning width of discal cell. <italic>Forewing ventrum</italic>: Antemedial line absent, postmedial line never straight, bulging outward toward wing margin mesally. <italic>Hindwing dorsum</italic>: Submarginal area with orange to reddish patch of scales mesally, discal mark present but smaller. <italic>Hindwing ventrum</italic>: Following same pattern as forewing ventrum. Frenulum as single bristle. <italic>Venation</italic>: Rather typical for <tp:taxon-name><tp:taxon-name-part taxon-name-part-type="family">Mimallonidae</tp:taxon-name-part></tp:taxon-name>, discal cell quite broad, distal edge sharply slanted (see <xref ref-type="bibr" rid="B7">Schaus 1896</xref>). <italic>Abdomen</italic>: Short, barely or not extending beyond anal angle of hindwing. <italic>Genitalia</italic>: Complex; vinculum somewhat ovoid or almost circular, ventrally with reduced sac<!--PageBreak-->cus. Uncus robust, sharp, parrot beak-like and dorsolaterally flattened or reduced to slightly triangular stump with slight bidentation terminally. Gnathos a flattened or curved plate concealing fingerlike sclerotization of anal tube. Valves short, rounded, weakly sclerotized mesally. Base of valves with pair of fingerlike projections, weakly sclerotized knobby area may be present above fingerlike projections. Valves with or without more heavily sclerotized, spined accessory arms that may or may not be attached basally to valves. Diaphragm with pair of horsetail-like seatal patches consisting of setae of variable length that extend outward over phallus below gnathos plate. Juxta partially fused to phallus, encircling it, lightly sclerotized, with ventral lip connecting phallus to base of vinculum (severed to excise phallus). Phallus broad, large, with two elongated accessory projections. Vesica balloon-like, slightly scobinate, separated into fairly distinct diverticula. <bold>Female.</bold> <italic>Head</italic>: Similar to male, but broader, antennae and labial palpi smaller. <italic>Thorax</italic>: As in male. <italic>Legs</italic>: As in male, though tibial spurs thicker. <italic>Forewing dorsum</italic>: Forewing length: 10.0–18.5 mm, wingspan: 22.0–34.5 mm. As in male but slightly broader, postmedial line usually more noticeably bent. <italic>Forewing ventrum</italic>: Similar to forewing ventrum of male, but veins usually lined with contrasting yellow scales. <italic>Hindwing dorsum</italic>: Coloration and markings as for forewing dorsum. <italic>Hindwing ventrum</italic>: Follows same pattern as forewing ventrum. Frenulum absent. <italic>Abdomen</italic>: As in male but slightly more robust. Tergite VIII as three posteriorly directed lobes or as single broad plate, sternite VIII as wrinkled mass consisting of one or two pieces, covered in thick, branched setae. <italic>Genitalia</italic>: Stout, robust or quite narrow overall; apophyses anteriores highly reduced, apophyses posteriores elongate, spanning length of segment IX. Lamella indistinct due to large sclerotization of sternite VIII. Corpus bursae large, bag-like, coiled, broadly connected beneath sternite VIII /ostium complex, no clear ductus bursae present, occasionally with large, snake-like spermatophore present within corpus bursae. Papillae anales typical of <tp:taxon-name><tp:taxon-name-part taxon-name-part-type="family">Mimallonidae</tp:taxon-name-part></tp:taxon-name>, appearing rectangular laterally; papillae anales covered with fine setae.</p></tp:treatment-sec><tp:treatment-sec sec-type="key" id="SECID0E5EAE"><title>Key to species of <italic><tp:taxon-name><tp:taxon-name-part taxon-name-part-type="genus">Tarema</tp:taxon-name-part></tp:taxon-name></italic>*</title><table-wrap content-type="key" position="anchor" orientation="portrait"><table id="TID0E6IAC" rules="all"><tbody><tr><td rowspan="1" colspan="1">1</td><td rowspan="1" colspan="1">Male: coloration mostly clay-brown or orange to more red with abundant gray shading. Valves with heavily sclerotized, flattened, spined structures, or no accessory arms. Phallus with smooth dorsal projection. Female: mostly brown and gray, but may have clay or salmon-orange hue, especially antemedially, darker apical patch absent, tergite VIII trilobed</td><td rowspan="1" colspan="1">
                    <bold>2</bold>
                  </td></tr><tr><td rowspan="1" colspan="1">-</td><td rowspan="1" colspan="1">Male: coloration mostly dark brown, to nearly black with cream colored shading; valves with heavily sclerotized, tubular, clubbed spine structures; phallus with spined dorsal projection. Female: mostly dark brown to black with gray shading, tergite VIII as singular plate</td><td rowspan="1" colspan="1">
                    <bold><italic><tp:taxon-name><tp:taxon-name-part taxon-name-part-type="genus">Tarema</tp:taxon-name-part> <tp:taxon-name-part taxon-name-part-type="species">fuscosa</tp:taxon-name-part></tp:taxon-name></italic></bold>
                  </td></tr><tr><td rowspan="1" colspan="1">2</td><td rowspan="1" colspan="1">Ground color clay-orange to orange-red, postmedial lunule angled away from postmedial line toward wing margin, becoming diffuse before reaching wing margin. Male genitalia with heavily sclerotized, flattened, spined structures, connected lengthwise to short, rounded valve, gnathos as rectangular plate, <!--PageBreak-->dorsal phallus projection broad. Female: tergite VIII with trilobed plate</td><td rowspan="1" colspan="1">
                    <bold><italic><tp:taxon-name><tp:taxon-name-part taxon-name-part-type="genus">Tarema</tp:taxon-name-part> <tp:taxon-name-part taxon-name-part-type="species">rivara</tp:taxon-name-part></tp:taxon-name></italic></bold>
                  </td></tr><tr><td rowspan="1" colspan="1">–</td><td rowspan="1" colspan="1">Ground color earthen brown, postmedial lunule parallels postmedial line until bending toward wing margin, reaching it. Male genitalia lacking large, heavily sclerotized vincular/valve arms, which are instead reduced to small sclerotizations at base of valve, gnathos as tapered hexagonal plate, dorsal phallus projection thin</td><td rowspan="1" colspan="1">
                    <bold><italic><tp:taxon-name><tp:taxon-name-part taxon-name-part-type="genus">Tarema</tp:taxon-name-part> <tp:taxon-name-part taxon-name-part-type="species">bruna</tp:taxon-name-part></tp:taxon-name></italic> sp. n.</bold>*</td></tr></tbody></table></table-wrap><p>*The female of <italic><tp:taxon-name><tp:taxon-name-part taxon-name-part-type="genus">Tarema</tp:taxon-name-part> <tp:taxon-name-part taxon-name-part-type="species">bruna</tp:taxon-name-part></tp:taxon-name></italic> sp. n. is unknown.</p></tp:treatment-sec><ref-list><ref id="B7"><mixed-citation xmlns:xlink="http://www.w3.org/1999/xlink" xlink:type="simple">
          <person-group><name name-style="western"><surname>Schaus</surname><given-names>W</given-names></name></person-group> (<year>1896</year>) <article-title>New species of <tp:taxon-name><tp:taxon-name-part taxon-name-part-type="suborder">Heterocera</tp:taxon-name-part></tp:taxon-name>.</article-title> <source>Journal of the New York Entomological Society</source> <volume>4</volume>(<issue>2</issue>): <fpage>51</fpage>–<lpage>60</lpage>.</mixed-citation></ref></ref-list></tp:taxon-treatment>
