# Supplementary material for: Revision of the genus Tarema Schaus, 1896 (Lepidoptera, Mimallonoidea, Mimallonidae) with the description of a new species from southeastern Brazil
Source: Zookeys. 2017 Jan 19;(646):119–37. doi: 10.3897/zookeys.646.10897 (PMC5299444; doi:10.3897/zookeys.646.10897)
Supplement: XML Treatment for Tarema rivara [file zookeys.646.10897-treatment2.xml]

<!DOCTYPE tp:taxon-treatment
  PUBLIC "-//TaxonX//DTD Taxonomic Treatment Publishing DTD v0 20100105//EN" "tax-treatment-NSO.dtd">
<tp:taxon-treatment xmlns:tp="http://www.plazi.org/taxpub"><tp:treatment-meta><kwd-group><label>Taxon classification</label><kwd><named-content content-type="kingdom">Animalia</named-content></kwd><kwd><named-content content-type="order">Lepidoptera</named-content></kwd><kwd><named-content content-type="family">Mimallonidae</named-content></kwd></kwd-group><mixed-citation publication-type="journal"><person-group><name><surname>St Laurent</surname><given-names>Ryan A.</given-names></name><name><surname>Herbin</surname><given-names>Daniel</given-names></name><name><surname>Mielke</surname><given-names>Carlos G. C.</given-names></name></person-group><article-title>Revision of the genus <italic><tp:taxon-name><tp:taxon-name-part taxon-name-part-type="genus">Tarema</tp:taxon-name-part></tp:taxon-name></italic> Schaus, 1896 (<tp:taxon-name><tp:taxon-name-part taxon-name-part-type="order">Lepidoptera</tp:taxon-name-part></tp:taxon-name>, <tp:taxon-name><tp:taxon-name-part taxon-name-part-type="superfamily">Mimallonoidea</tp:taxon-name-part></tp:taxon-name>, <tp:taxon-name><tp:taxon-name-part taxon-name-part-type="family">Mimallonidae</tp:taxon-name-part></tp:taxon-name>) with the description of a new species from southeastern Brazil</article-title><source>Zookeys</source><day>19</day><month>1</month><year>2017</year><volume>2017</volume><issue>646</issue><fpage>119</fpage><lpage>137</lpage><pub-id pub-id-type="doi">10.3897/zookeys.646.10897</pub-id></mixed-citation></tp:treatment-meta><tp:nomenclature><tp:taxon-name>
            <tp:taxon-name-part taxon-name-part-type="genus">Tarema</tp:taxon-name-part>
            <tp:taxon-name-part taxon-name-part-type="species">rivara</tp:taxon-name-part>
          </tp:taxon-name><tp:taxon-authority>Schaus, 1896</tp:taxon-authority><xref ref-type="fig" rid="F1">Figs 1–6</xref><xref ref-type="fig" rid="F3">, 11</xref><xref ref-type="fig" rid="F4">, 14</xref><xref ref-type="fig" rid="F5">, 16</xref><tp:nomenclature-citation-list><tp:nomenclature-citation><tp:taxon-name>
                <tp:taxon-name-part taxon-name-part-type="genus">Tarema</tp:taxon-name-part> <tp:taxon-name-part taxon-name-part-type="species">rivara</tp:taxon-name-part></tp:taxon-name><comment>Schaus, 1896: 55</comment></tp:nomenclature-citation><tp:nomenclature-citation><tp:taxon-name>
                <tp:taxon-name-part taxon-name-part-type="genus">Tarema</tp:taxon-name-part> <tp:taxon-name-part taxon-name-part-type="species">rivara</tp:taxon-name-part></tp:taxon-name><comment>; <xref ref-type="bibr" rid="B8">Schaus 1928</xref>: 670, fig. 88i ♂</comment></tp:nomenclature-citation><tp:nomenclature-citation><tp:taxon-name>
                <tp:taxon-name-part taxon-name-part-type="genus">Tarema</tp:taxon-name-part> <tp:taxon-name-part taxon-name-part-type="species">rivara</tp:taxon-name-part></tp:taxon-name><comment>; <xref ref-type="bibr" rid="B3">Gaede 1931</xref></comment></tp:nomenclature-citation><tp:nomenclature-citation><tp:taxon-name>
                <tp:taxon-name-part taxon-name-part-type="genus">Tarema</tp:taxon-name-part> <tp:taxon-name-part taxon-name-part-type="species">rivara</tp:taxon-name-part></tp:taxon-name><comment>; <xref ref-type="bibr" rid="B1">Becker 1996</xref></comment></tp:nomenclature-citation><tp:nomenclature-citation><tp:taxon-name>
                <tp:taxon-name-part taxon-name-part-type="genus">Tarema</tp:taxon-name-part> <tp:taxon-name-part taxon-name-part-type="species">rivara</tp:taxon-name-part></tp:taxon-name><comment>; <xref ref-type="bibr" rid="B2">Diniz et al. 2013</xref>: 88, figs ♂, ♀, larva, larval sack</comment></tp:nomenclature-citation><tp:nomenclature-citation><tp:taxon-name>
                <tp:taxon-name-part taxon-name-part-type="genus">Tarema</tp:taxon-name-part> <tp:taxon-name-part taxon-name-part-type="species">macarina</tp:taxon-name-part></tp:taxon-name><comment>Schaus, 1928: 670, fig. 88i ♀ <bold>syn. n.</bold></comment></tp:nomenclature-citation><tp:nomenclature-citation><tp:taxon-name>
                <tp:taxon-name-part taxon-name-part-type="genus">Tarema</tp:taxon-name-part> <tp:taxon-name-part taxon-name-part-type="species">macarina</tp:taxon-name-part></tp:taxon-name><comment>; <xref ref-type="bibr" rid="B3">Gaede 1931</xref></comment></tp:nomenclature-citation><tp:nomenclature-citation><tp:taxon-name>
                <tp:taxon-name-part taxon-name-part-type="genus">Tarema</tp:taxon-name-part> <tp:taxon-name-part taxon-name-part-type="species">macarina</tp:taxon-name-part></tp:taxon-name><comment>; <xref ref-type="bibr" rid="B1">Becker 1996</xref></comment></tp:nomenclature-citation></tp:nomenclature-citation-list></tp:nomenclature><tp:treatment-sec sec-type="type material" id="SECID0EUNAE"><title>Type material.</title><p>
            <bold><italic><tp:taxon-name><tp:taxon-name-part taxon-name-part-type="genus">Tarema</tp:taxon-name-part> <tp:taxon-name-part taxon-name-part-type="species">rivara</tp:taxon-name-part></tp:taxon-name></italic> Schaus: lectotype [here designated</bold>], ♂. <bold>BRAZIL: São Paulo</bold>: São Paulo, S.E. Brazil./ Collection, WmSchaus/ Type No. 12566 U.S.N.M/ <named-content xmlns:xlink="http://www.w3.org/1999/xlink" content-type="dwc:institutional_code" xlink:type="simple">USNM</named-content>-Mimal: 1120/ <italic><tp:taxon-name><tp:taxon-name-part taxon-name-part-type="genus">Tarema</tp:taxon-name-part> <tp:taxon-name-part taxon-name-part-type="species">rivara</tp:taxon-name-part></tp:taxon-name></italic> Type. Schaus./ LECTOTYPE male <italic><tp:taxon-name><tp:taxon-name-part taxon-name-part-type="genus">Tarema</tp:taxon-name-part> <tp:taxon-name-part taxon-name-part-type="species">rivara</tp:taxon-name-part></tp:taxon-name></italic> designated by St Laurent, Herbin, and C. Mielke, 2017 [handwritten red label]/ St Laurent diss.: 8-22-16:3/ (<named-content xmlns:xlink="http://www.w3.org/1999/xlink" content-type="dwc:institutional_code" xlink:type="simple">USNM</named-content>, examined). Type locality: Brazil: São Paulo.</p><p>
            <bold><italic><tp:taxon-name><tp:taxon-name-part taxon-name-part-type="genus">Tarema</tp:taxon-name-part> <tp:taxon-name-part taxon-name-part-type="species">macarina</tp:taxon-name-part></tp:taxon-name></italic> Schaus: lectotype [here designated</bold>], ♀. <bold>BRAZIL: São Paulo</bold>: 1 ♀, São Paulo, S.E. Brazil./ Collection, WmSchaus/ Type No. 33596 U.S.N.M/ <named-content xmlns:xlink="http://www.w3.org/1999/xlink" content-type="dwc:institutional_code" xlink:type="simple">USNM</named-content>-Mimal: 1121/ <italic><tp:taxon-name><tp:taxon-name-part taxon-name-part-type="genus">Tarema</tp:taxon-name-part> <tp:taxon-name-part taxon-name-part-type="species">macarina</tp:taxon-name-part></tp:taxon-name></italic> Type Schaus/ LECTOTYPE female <italic><tp:taxon-name><tp:taxon-name-part taxon-name-part-type="genus">Tarema</tp:taxon-name-part> <tp:taxon-name-part taxon-name-part-type="species">macarina</tp:taxon-name-part></tp:taxon-name></italic> designated by St Laurent, Herbin, and C. Mielke, 2017/ <italic><tp:taxon-name><tp:taxon-name-part taxon-name-part-type="genus">Tarema</tp:taxon-name-part> <tp:taxon-name-part taxon-name-part-type="species">rivara</tp:taxon-name-part></tp:taxon-name></italic> det. St Laurent 2016/ St Laurent diss.: 8-22-16:2/ (<named-content xmlns:xlink="http://www.w3.org/1999/xlink" content-type="dwc:institutional_code" xlink:type="simple">USNM</named-content>, examined). <bold>Paralectotypes</bold>, 2 ♀. <bold>BRAZIL: São Paulo</bold>: 1 ♀, Brasil. m., S. Paulo 96/ Typus/ Coll. Staudinger/ <italic><tp:taxon-name><tp:taxon-name-part taxon-name-part-type="genus">Tarema</tp:taxon-name-part> <tp:taxon-name-part taxon-name-part-type="species">macarina</tp:taxon-name-part></tp:taxon-name></italic> Schaus, co-type/ (<abbrev xmlns:xlink="http://www.w3.org/1999/xlink" content-type="institution" xlink:title="Museum für Naturkunde der Humboldt-Universität zu Berlin, Germany" id="ABBRID0E1RAE" xlink:type="simple">MNHU</abbrev>, photograph examined). <bold>Unknown state</bold>: 1 ♀, Brasil [illegible]/ <italic><tp:taxon-name><tp:taxon-name-part taxon-name-part-type="genus">Tarema</tp:taxon-name-part> <tp:taxon-name-part taxon-name-part-type="species">macarina</tp:taxon-name-part></tp:taxon-name></italic> co-type Schaus/ 8582/ (<abbrev xmlns:xlink="http://www.w3.org/1999/xlink" content-type="institution" xlink:title="Museum für Naturkunde der Humboldt-Universität zu Berlin, Germany" id="ABBRID0ELSAE" xlink:type="simple">MNHU</abbrev>, photograph examined). Type locality: Brazil: São Paulo. – All paralectotypes with the following yellow label: PARALECTOTYPE ♀ <italic><tp:taxon-name><tp:taxon-name-part taxon-name-part-type="genus">Tarema</tp:taxon-name-part> <tp:taxon-name-part taxon-name-part-type="species">macarina</tp:taxon-name-part></tp:taxon-name></italic> designated by St Laurent, Herbin, and C. Mielke, 2017.</p></tp:treatment-sec><tp:treatment-sec sec-type="material" id="SECID0E1SAE"><title>Additional specimens examined.</title><p>(28 ♂, 14 ♀) <bold>BRAZIL: Maranhão</bold>: 1 ♂, Feira Nova do Maranhão, Retiro, <named-content xmlns:xlink="http://www.w3.org/1999/xlink" content-type="dwc:verbatimCoordinates" xlink:type="simple"><named-content content-type="geo-json" specific-use="{&#34;type&#34;:&#34;Point&#34;,&#34;coordinates&#34;:[-46.444722,-7.008611]}" id="NCID0EFTAE" xlink:type="simple">07°00'31"S, 46°26'41"W</named-content></named-content>, 480 m: <named-content xmlns:xlink="http://www.w3.org/1999/xlink" content-type="date" id="NCID0EKTAE" xlink:type="simple">16–17.II.2013</named-content>, C. Mielke leg., Coll. C. Mielke 26.333 (<abbrev xmlns:xlink="http://www.w3.org/1999/xlink" content-type="collection" xlink:title="Coll. Carlos G. C. Mielke, Curitiba, Paraná, Brazil" id="ABBRID0EOTAE" xlink:type="simple">CGCM</abbrev>). <bold>Bahia</bold>: 1 ♂, Barreiras, <named-content xmlns:xlink="http://www.w3.org/1999/xlink" content-type="dwc:verbatimCoordinates" xlink:type="simple"><named-content content-type="geo-json" specific-use="{&#34;type&#34;:&#34;Point&#34;,&#34;coordinates&#34;:[-45.000000,-12.150000]}" id="NCID0EYTAE" xlink:type="simple">12°9'S, 45°00'W</named-content></named-content>, 700 m: <named-content xmlns:xlink="http://www.w3.org/1999/xlink" content-type="date" id="NCID0E4TAE" xlink:type="simple">4.II.1994</named-content>, Coleção <named-content xmlns:xlink="http://www.w3.org/1999/xlink" xlink:type="simple" content-type="institution" xlink:href="http://grbio.org/institution/embrapa" id="NCID0EBUAE">EMBRAPA</named-content>-<named-content xmlns:xlink="http://www.w3.org/1999/xlink" content-type="dwc:institutional_code" xlink:type="simple">CPAC</named-content> No. 15.987, [Camargo leg.] (<named-content xmlns:xlink="http://www.w3.org/1999/xlink" content-type="dwc:institutional_code" xlink:type="simple">CPAC</named-content>). <bold>Mato Grosso</bold>: 1 ♀, Chapada [dos] Guimarães: <named-content xmlns:xlink="http://www.w3.org/1999/xlink" content-type="date" id="NCID0E3UAE" xlink:type="simple">25.V.1989, V</named-content>.O. Becker leg., Coll. Becker 75031, <named-content xmlns:xlink="http://www.w3.org/1999/xlink" content-type="dwc:institutional_code" xlink:type="simple">USNM</named-content>-Mimal: 2320 (<named-content xmlns:xlink="http://www.w3.org/1999/xlink" content-type="dwc:institutional_code" xlink:type="simple">USNM</named-content>). 1 ♂, No specific locality: <named-content xmlns:xlink="http://www.w3.org/1999/xlink" content-type="date" id="NCID0EQVAE" xlink:type="simple">XII.1929</named-content>, Coll. R. Spitz, Rothschild Bequest 1939–1 (<named-content xmlns:xlink="http://www.w3.org/1999/xlink" content-type="dwc:institutional_code" xlink:type="simple">NHMUK</named-content>). <bold>Goiás</bold>: 1 ♂, Ponte Funda, Vianópolis: <named-content xmlns:xlink="http://www.w3.org/1999/xlink" content-type="date" id="NCID0E5VAE" xlink:type="simple">24.X.1987</named-content>, Tangerini leg., genitalia prep. D. Herbin ref H. 1010 (<abbrev xmlns:xlink="http://www.w3.org/1999/xlink" content-type="collection" xlink:title="Coll. Daniel Herbin, Garidech, France" id="ABBRID0ECWAE" xlink:type="simple">CDH</abbrev>). 1 ♀, Ipameri: <named-content xmlns:xlink="http://www.w3.org/1999/xlink" content-type="date" id="NCID0EHWAE" xlink:type="simple">10.X.1988</named-content>, V.O. Becker leg., Coll. Becker 59419, <named-content xmlns:xlink="http://www.w3.org/1999/xlink" content-type="dwc:institutional_code" xlink:type="simple">USNM</named-content>-Mimal: 2323, St Laurent diss.: 8-22-16:8 (<named-content xmlns:xlink="http://www.w3.org/1999/xlink" content-type="dwc:institutional_code" xlink:type="simple">USNM</named-content>). <bold>Distrito Federal</bold>: 1 ♂, 1 ♀, Estação Florestal, Cabeça do Veado, 1100 m: <named-content xmlns:xlink="http://www.w3.org/1999/xlink" content-type="date" id="NCID0E4WAE" xlink:type="simple">17.X.1971</named-content>, <named-content xmlns:xlink="http://www.w3.org/1999/xlink" content-type="date" id="NCID0EBXAE" xlink:type="simple">23.X.1971</named-content>, E.G., I. &amp; E.A. Munroe leg., St Laurent diss.: 3-14-16:7, 3-14-16:8 (<named-content xmlns:xlink="http://www.w3.org/1999/xlink" content-type="dwc:institutional_code" xlink:type="simple">CNC</named-content>). 5 ♂, 2 ♀, Planaltina, <named-content xmlns:xlink="http://www.w3.org/1999/xlink" content-type="dwc:verbatimCoordinates" xlink:type="simple"><named-content content-type="geo-json" specific-use="{&#34;type&#34;:&#34;Point&#34;,&#34;coordinates&#34;:[-47.700000,-15.583333]}" id="NCID0EQXAE" xlink:type="simple">15°35'S, 47°42'W</named-content></named-content>, 1000 m: <named-content xmlns:xlink="http://www.w3.org/1999/xlink" content-type="date" id="NCID0EVXAE" xlink:type="simple">1–10.XI.1994</named-content>, Tangerini leg. (1 ♂, <abbrev xmlns:xlink="http://www.w3.org/1999/xlink" content-type="collection" xlink:title="Coll. Daniel Herbin, Garidech, France" id="ABBRID0EZXAE" xlink:type="simple">CDH</abbrev>); <named-content xmlns:xlink="http://www.w3.org/1999/xlink" content-type="date" id="NCID0E5XAE" xlink:type="simple">25.IX.1985</named-content>, <named-content xmlns:xlink="http://www.w3.org/1999/xlink" content-type="date" id="NCID0ECYAE" xlink:type="simple">5.XI.1988</named-content>, V.O. Becker leg., Coll. Becker 57771, 58871, 58872, <named-content xmlns:xlink="http://www.w3.org/1999/xlink" content-type="dwc:institutional_code" xlink:type="simple">USNM</named-content>-Mimal: 2301–2304, 2321, 2322 (4 ♂, 2 ♀, <named-content xmlns:xlink="http://www.w3.org/1999/xlink" content-type="dwc:institutional_code" xlink:type="simple">USNM</named-content>). 1 ♂, Planaltina: <named-content xmlns:xlink="http://www.w3.org/1999/xlink" content-type="date" id="NCID0EWYAE" xlink:type="simple">15.X.1995</named-content> (MWM). <bold>Minas Gerais</bold>: 1 ♂, Serra do Cipó à Conceição do Mato Dentro, km 126.3, <named-content xmlns:xlink="http://www.w3.org/1999/xlink" content-type="dwc:verbatimCoordinates" xlink:type="simple"><named-content content-type="geo-json" specific-use="{&#34;type&#34;:&#34;Point&#34;,&#34;coordinates&#34;:[-43.510556,-19.247500]}" id="NCID0E6YAE" xlink:type="simple">19°14'51"S, 43°30'38"W</named-content></named-content>, 1270 m: <named-content xmlns:xlink="http://www.w3.org/1999/xlink" content-type="date" id="NCID0EEZAE" xlink:type="simple">18.XI.2012</named-content>, genitalia prep. D. Herbin ref H. 1012 (<abbrev xmlns:xlink="http://www.w3.org/1999/xlink" content-type="collection" xlink:title="Coll. Daniel Herbin, Garidech, France" id="ABBRID0EIZAE" xlink:type="simple">CDH</abbrev>). 1 ♂, Malacacheta, 500 m: <named-content xmlns:xlink="http://www.w3.org/1999/xlink" content-type="date" id="NCID0ENZAE" xlink:type="simple">I.1998</named-content>, H. Thöny leg., genital prep. 29.234 (MWM). 1 ♂, Sete Lagoas, 720 m: <named-content xmlns:xlink="http://www.w3.org/1999/xlink" content-type="date" id="NCID0ERZAE" xlink:type="simple">15.III.1974</named-content>, V.O. Becker leg., Coll. Becker 411, <named-content xmlns:xlink="http://www.w3.org/1999/xlink" content-type="dwc:institutional_code" xlink:type="simple">USNM</named-content>-Mimal: 2300 (<named-content xmlns:xlink="http://www.w3.org/1999/xlink" content-type="dwc:institutional_code" xlink:type="simple">USNM</named-content>). 1 ♂, Paracatu, <named-content xmlns:xlink="http://www.w3.org/1999/xlink" content-type="dwc:verbatimCoordinates" xlink:type="simple"><named-content content-type="geo-json" specific-use="{&#34;type&#34;:&#34;Point&#34;,&#34;coordinates&#34;:[-46.866667,-17.216667]}" id="NCID0EI1AE" xlink:type="simple">17°13'S, 46°52'W</named-content></named-content>, 920 m: <named-content xmlns:xlink="http://www.w3.org/1999/xlink" content-type="date" id="NCID0EN1AE" xlink:type="simple">5.II.1994</named-content>, Coleção <named-content xmlns:xlink="http://www.w3.org/1999/xlink" xlink:type="simple" content-type="institution" xlink:href="http://grbio.org/institution/embrapa" id="NCID0ER1AE">EMBRAPA</named-content>-<named-content xmlns:xlink="http://www.w3.org/1999/xlink" content-type="dwc:institutional_code" xlink:type="simple">CPAC</named-content> No. 14.664 (<named-content xmlns:xlink="http://www.w3.org/1999/xlink" content-type="dwc:institutional_code" xlink:type="simple">CPAC</named-content>). 1 ♂, Iraí de Minas, <named-content xmlns:xlink="http://www.w3.org/1999/xlink" content-type="dwc:verbatimCoordinates" xlink:type="simple"><named-content content-type="geo-json" specific-use="{&#34;type&#34;:&#34;Point&#34;,&#34;coordinates&#34;:[-47.500000,-18.716667]}" id="NCID0EN2AE" xlink:type="simple">18°43'S, 47°30'W</named-content></named-content>, 950 m: <named-content xmlns:xlink="http://www.w3.org/1999/xlink" content-type="date" id="NCID0ES2AE" xlink:type="simple">9.II.1994</named-content>, Coleção <named-content xmlns:xlink="http://www.w3.org/1999/xlink" xlink:type="simple" content-type="institution" xlink:href="http://grbio.org/institution/embrapa" id="NCID0EW2AE">EMBRAPA</named-content>-<named-content xmlns:xlink="http://www.w3.org/1999/xlink" content-type="dwc:institutional_code" xlink:type="simple">CPAC</named-content> No. 14.145 (<named-content xmlns:xlink="http://www.w3.org/1999/xlink" content-type="dwc:institutional_code" xlink:type="simple">CPAC</named-content>). 1 ♂, São Roque de Minas, São José do Barreiro, 870 m, <named-content xmlns:xlink="http://www.w3.org/1999/xlink" content-type="date" id="NCID0EP3AE" xlink:type="simple">3.XII.2016</named-content>, C. Mielke leg., Coll. C. Mielke 32.162 [point not on map] (<abbrev xmlns:xlink="http://www.w3.org/1999/xlink" content-type="collection" xlink:title="Coll. Carlos G. C. Mielke, Curitiba, Paraná, Brazil" id="ABBRID0ET3AE" xlink:type="simple">CGCM</abbrev>). <bold>São Paulo</bold>: 2 ♂, Ribeirão Preto, Fazenda da Pedra, Rio Tamanduá: Travassos &amp; Pearson leg., <named-content xmlns:xlink="http://www.w3.org/1999/xlink" content-type="date" id="NCID0E13AE" xlink:type="simple">12–15.X.1953</named-content> (<named-content xmlns:xlink="http://www.w3.org/1999/xlink" content-type="dwc:institutional_code" xlink:type="simple">NHMUK</named-content>); <named-content xmlns:xlink="http://www.w3.org/1999/xlink" content-type="dwc:institutional_code" xlink:type="simple">HRP</named-content> 643, <named-content xmlns:xlink="http://www.w3.org/1999/xlink" content-type="dwc:institutional_code" xlink:type="simple">USNM</named-content>-Mimal.: 2425 (<named-content xmlns:xlink="http://www.w3.org/1999/xlink" content-type="dwc:institutional_code" xlink:type="simple">USNM</named-content>). 1 ♂, Locality as for previous but 500 m: <named-content xmlns:xlink="http://www.w3.org/1999/xlink" content-type="date" id="NCID0E14AE" xlink:type="simple">2–5.III.1954</named-content>, Pearson &amp; Oiticica leg., Brit. Mus. 1962–112 (<named-content xmlns:xlink="http://www.w3.org/1999/xlink" content-type="dwc:institutional_code" xlink:type="simple">NHMUK</named-content>). 1 ♂, Alto da Serra [Paranapiacaba]: <named-content xmlns:xlink="http://www.w3.org/1999/xlink" content-type="date" id="NCID0EG5AE" xlink:type="simple">I.1926</named-content>, R. Spitz leg., Rothschild Bequest 1939–1, St Laurent diss.: 7-7-16:4 (<named-content xmlns:xlink="http://www.w3.org/1999/xlink" content-type="dwc:institutional_code" xlink:type="simple">NHMUK</named-content>). 1 ♂, Miracatu, 700 m: <named-content xmlns:xlink="http://www.w3.org/1999/xlink" content-type="date" id="NCID0ES5AE" xlink:type="simple">20.XI.1997</named-content>, H. Thöny leg., genital prep. 29.233 (MWM). 2 ♂, 2 ♀, No additional locality data: E.D. Jones Coll., Brit. Mus. 1919–295 (<named-content xmlns:xlink="http://www.w3.org/1999/xlink" content-type="dwc:institutional_code" xlink:type="simple">NHMUK</named-content>); Rothschild Bequest 1939–1 (<named-content xmlns:xlink="http://www.w3.org/1999/xlink" content-type="dwc:institutional_code" xlink:type="simple">NHMUK</named-content>). 1 ♂, No specific locality, 750 m: E.D. Jones Coll., Brit. Mus. 1919–295, NHMUK010354581, St Laurent diss.: 8-29-16:5 (<named-content xmlns:xlink="http://www.w3.org/1999/xlink" content-type="dwc:institutional_code" xlink:type="simple">NHMUK</named-content>). <bold>Paraná</bold>: 1 ♂, Campo do Tenente, 850 m: <named-content xmlns:xlink="http://www.w3.org/1999/xlink" content-type="date" id="NCID0EQ6AE" xlink:type="simple">17.X.1985</named-content>, [O.] Mielke leg., DZ 15.496 (<named-content xmlns:xlink="http://www.w3.org/1999/xlink" content-type="dwc:institutional_code" xlink:type="simple">DZUP</named-content>). 1 ♂, Ponta Grossa: <named-content xmlns:xlink="http://www.w3.org/1999/xlink" content-type="date" id="NCID0E36AE" xlink:type="simple">II.1957</named-content>, at light, No. 1780, Coll. F. Justus Jor (<named-content xmlns:xlink="http://www.w3.org/1999/xlink" content-type="dwc:institutional_code" xlink:type="simple">DZUP</named-content>). 1 ♀, Castro, 950 m: E.D. Jones leg., E.D. Jones Coll., Brit. Mus. 1919–295 (<named-content xmlns:xlink="http://www.w3.org/1999/xlink" content-type="dwc:institutional_code" xlink:type="simple">NHMUK</named-content>). 1 ♀, Tucunduva [Sengés], 650 m: <named-content xmlns:xlink="http://www.w3.org/1999/xlink" content-type="date" id="NCID0ERAAG" xlink:type="simple">17.II.1913</named-content>, E.D. Jones leg., E.D. Jones Coll., Brit. Mus. 1919–295 (<named-content xmlns:xlink="http://www.w3.org/1999/xlink" content-type="dwc:institutional_code" xlink:type="simple">NHMUK</named-content>). <bold>Santa Catarina</bold>: 1 ♂, No additional locality data: F. Hoffmann leg., <named-content xmlns:xlink="http://www.w3.org/1999/xlink" content-type="dwc:institutional_code" xlink:type="simple">USNM</named-content>-Mimal: 2681, St Laurent diss.: 8-22-16:7 (<named-content xmlns:xlink="http://www.w3.org/1999/xlink" content-type="dwc:institutional_code" xlink:type="simple">USNM</named-content>). <bold>No state</bold>: 1 ♀, “Bresil”, Joicey Coll. Brit. Mus. 1925–157 (<named-content xmlns:xlink="http://www.w3.org/1999/xlink" content-type="dwc:institutional_code" xlink:type="simple">NHMUK</named-content>). <bold>PARAGUAY: Cordillera</bold>: 1 ♀, Pirareta, <named-content xmlns:xlink="http://www.w3.org/1999/xlink" content-type="dwc:verbatimCoordinates" xlink:type="simple"><named-content content-type="geo-json" specific-use="{&#34;type&#34;:&#34;Point&#34;,&#34;coordinates&#34;:[-56.933333,-25.483333]}" id="NCID0E5BAG" xlink:type="simple">25°29'S, 56°56'W</named-content></named-content>, 200 m: <named-content xmlns:xlink="http://www.w3.org/1999/xlink" content-type="date" id="NCID0EDCAG" xlink:type="simple">26–31.VIII.2012</named-content>, [U. Drechsel] leg., genitalia prep. D. Herbin ref H. 1014 (<abbrev xmlns:xlink="http://www.w3.org/1999/xlink" content-type="collection" xlink:title="Coll. Daniel Herbin, Garidech, France" id="ABBRID0EHCAG" xlink:type="simple">CDH</abbrev>). <bold>Amambay</bold>: 1 ♀, Estancia Oliva, <named-content xmlns:xlink="http://www.w3.org/1999/xlink" content-type="dwc:verbatimCoordinates" xlink:type="simple"><named-content content-type="geo-json" specific-use="{&#34;type&#34;:&#34;Point&#34;,&#34;coordinates&#34;:[-56.433333,-22.166667]}" id="NCID0ERCAG" xlink:type="simple">22°10'S, 56°26'W</named-content></named-content>, 225 m: <named-content xmlns:xlink="http://www.w3.org/1999/xlink" content-type="date" id="NCID0EWCAG" xlink:type="simple">23–25.I.2013</named-content>, [U. Drechsel leg.], (<abbrev xmlns:xlink="http://www.w3.org/1999/xlink" content-type="collection" xlink:title="Coll. Daniel Herbin, Garidech, France" id="ABBRID0E1CAG" xlink:type="simple">CDH</abbrev>). <bold>Guairá</bold>: 1 ♀, Villarica: <named-content xmlns:xlink="http://www.w3.org/1999/xlink" content-type="date" id="NCID0EBDAG" xlink:type="simple">2.X.1925</named-content>, F. Schade leg., J.J. Joicey Esq., B.M. 1929–458, St Laurent diss.: 7-7-16:5 (<named-content xmlns:xlink="http://www.w3.org/1999/xlink" content-type="dwc:institutional_code" xlink:type="simple">NHMUK</named-content>). <bold>Paraguarí</bold>: 1 ♀, Sapucay [<italic>recte</italic> Sapucai]: <named-content xmlns:xlink="http://www.w3.org/1999/xlink" content-type="date" id="NCID0ERDAG" xlink:type="simple">12.VIII.1904</named-content>, W. Foster leg., Rothschild Bequest 1939–1 (<named-content xmlns:xlink="http://www.w3.org/1999/xlink" content-type="dwc:institutional_code" xlink:type="simple">NHMUK</named-content>).</p></tp:treatment-sec><tp:treatment-sec sec-type="diagnosis" id="SECID0E4DAG"><title>Diagnosis.</title><p>
            <italic><tp:taxon-name><tp:taxon-name-part taxon-name-part-type="genus">Tarema</tp:taxon-name-part> <tp:taxon-name-part taxon-name-part-type="species">rivara</tp:taxon-name-part></tp:taxon-name></italic> can be differentiated from others in the genus by the pervasive orange to orange-red coloration on the wings in males, and by the faint orange <!--PageBreak--><!--PageBreak-->hue on the wings of the females which is concentrated antemedially and/or submarginally. The more similar <italic><tp:taxon-name><tp:taxon-name-part taxon-name-part-type="genus">Tarema</tp:taxon-name-part> <tp:taxon-name-part taxon-name-part-type="species">bruna</tp:taxon-name-part></tp:taxon-name></italic> sp. n. is more earthen brown in color than <italic><tp:taxon-name><tp:taxon-name-part taxon-name-part-type="genus">Tarema</tp:taxon-name-part> <tp:taxon-name-part taxon-name-part-type="species">rivara</tp:taxon-name-part></tp:taxon-name></italic>, with a longer postmedial lunule that reaches the wing margin without becoming diffuse. In both sexes, <italic><tp:taxon-name><tp:taxon-name-part taxon-name-part-type="genus">Tarema</tp:taxon-name-part> <tp:taxon-name-part taxon-name-part-type="species">rivara</tp:taxon-name-part></tp:taxon-name></italic> has a smaller wingspan than <italic><tp:taxon-name><tp:taxon-name-part taxon-name-part-type="genus">Tarema</tp:taxon-name-part> <tp:taxon-name-part taxon-name-part-type="species">fuscosa</tp:taxon-name-part></tp:taxon-name></italic> and lacks a distinct dark brown patch of scales at the apex of the forewings. This patch of scales is distinct in <italic><tp:taxon-name><tp:taxon-name-part taxon-name-part-type="genus">Tarema</tp:taxon-name-part> <tp:taxon-name-part taxon-name-part-type="species">fuscosa</tp:taxon-name-part></tp:taxon-name></italic> due to the contrast with the light cream color of the postmedial lunule that borders it. Genitalia are quite different between these species, in <italic><tp:taxon-name><tp:taxon-name-part taxon-name-part-type="genus">Tarema</tp:taxon-name-part> <tp:taxon-name-part taxon-name-part-type="species">rivara</tp:taxon-name-part></tp:taxon-name></italic> the valves are reduced to small lobes connected to a flattened, spiny accessory, while the valves of <italic><tp:taxon-name><tp:taxon-name-part taxon-name-part-type="genus">Tarema</tp:taxon-name-part> <tp:taxon-name-part taxon-name-part-type="species">fuscosa</tp:taxon-name-part></tp:taxon-name></italic> and <italic><tp:taxon-name><tp:taxon-name-part taxon-name-part-type="genus">Tarema</tp:taxon-name-part> <tp:taxon-name-part taxon-name-part-type="species">bruna</tp:taxon-name-part></tp:taxon-name></italic> sp. n. are larger and not connected to, or lack the accessory arms. The gnathos of <italic><tp:taxon-name><tp:taxon-name-part taxon-name-part-type="genus">Tarema</tp:taxon-name-part> <tp:taxon-name-part taxon-name-part-type="species">rivara</tp:taxon-name-part></tp:taxon-name></italic> is a rectangular plate rather than ovoid as in <italic><tp:taxon-name><tp:taxon-name-part taxon-name-part-type="genus">Tarema</tp:taxon-name-part> <tp:taxon-name-part taxon-name-part-type="species">fuscosa</tp:taxon-name-part></tp:taxon-name></italic>, or tapered hexagonal as in <italic><tp:taxon-name><tp:taxon-name-part taxon-name-part-type="genus">Tarema</tp:taxon-name-part> <tp:taxon-name-part taxon-name-part-type="species">bruna</tp:taxon-name-part></tp:taxon-name></italic> sp. n., the fingerlike projections at the base of the valves are smaller in <italic><tp:taxon-name><tp:taxon-name-part taxon-name-part-type="genus">Tarema</tp:taxon-name-part> <tp:taxon-name-part taxon-name-part-type="species">rivara</tp:taxon-name-part></tp:taxon-name></italic>, and finally the phallus of <italic><tp:taxon-name><tp:taxon-name-part taxon-name-part-type="genus">Tarema</tp:taxon-name-part> <tp:taxon-name-part taxon-name-part-type="species">rivara</tp:taxon-name-part></tp:taxon-name></italic> (and <italic><tp:taxon-name><tp:taxon-name-part taxon-name-part-type="genus">Tarema</tp:taxon-name-part> <tp:taxon-name-part taxon-name-part-type="species">bruna</tp:taxon-name-part></tp:taxon-name></italic> sp. n.) bears a smooth dorsal projection whereas the same projection is short and spined in <italic><tp:taxon-name><tp:taxon-name-part taxon-name-part-type="genus">Tarema</tp:taxon-name-part> <tp:taxon-name-part taxon-name-part-type="species">fuscosa</tp:taxon-name-part></tp:taxon-name></italic>. The key differences in female genitalia are the larger corpus bursae in <italic><tp:taxon-name><tp:taxon-name-part taxon-name-part-type="genus">Tarema</tp:taxon-name-part> <tp:taxon-name-part taxon-name-part-type="species">rivara</tp:taxon-name-part></tp:taxon-name></italic> and the trilobed tergite VIII, which is a broad, singular plate in <italic><tp:taxon-name><tp:taxon-name-part taxon-name-part-type="genus">Tarema</tp:taxon-name-part> <tp:taxon-name-part taxon-name-part-type="species">fuscosa</tp:taxon-name-part></tp:taxon-name></italic>. The female tergite can usually be examined under a microscrope after brushing off scales, without dissecting the specimen.</p></tp:treatment-sec><tp:treatment-sec sec-type="description" id="SECID0E1JAG"><title>Description.</title><p>
            <bold>Male.</bold> <italic>Head</italic>: As for genus, gray with orange undertone, antenna coloration as for head. <italic>Thorax</italic>: Coloration similar to that of head, but more orange, appearing hoary due to banded gray scales interspersed amongst orange hued ones, prothorax covered almost entirely in light gray scales. <italic>Legs</italic>: As for genus but tibia mostly orange. <italic>Forewing dorsum</italic>: Forewing length: 9–13 mm, avg.: 11.5 mm, wingspan: 21.5–29.0 mm, n=16. Ground color ranging from clay-orange to almost brick red, overall generously shaded by gray scales giving the wing a hoary, layered appearance, especially medially. Postmedial line as for genus but coloration light cream and bordered externally with black scaling continuously along length. Antemedial area with salmon orange hue, medial area always lighter gray compared to orange or reddish submarginal area. Apical half of submarginal area with postmedial lunule, the latter never parallel with margin or postmedial line, either smoothly curved toward margin or angled acutely from postmedial line, becoming diffuse before reaching wing margin, basal half of submarginal area with bright orange or red patch along postmedial line. Discal spot as for genus. Fringe light gray to khaki with lighter and darker patches, including salmon colored scales. <italic>Forewing ventrum</italic>: Similar to dorsum but usually lighter due to more extensive covering of gray scales; antemedial line absent, postmedial line very faint, bulging outward toward wing margin mesally. Postmedial lunule present as on dorsum, more distinct than postmedial line. <italic>Hindwing dorsum</italic>: Coloration as for forewing dorsum, following similar patterning but antemedial line absent, postmedial line slightly concave, and submarginal area always orange to more reddish, postmedial lunule absent or just a faint suffusion, coloration usually concentrated somewhat mesally. <italic>Hindwing ventrum</italic>: Following same pattern as forewing ventrum. <italic>Abdomen</italic>: As for genus, concolorous with thorax. <italic>Genitalia</italic>: (Fig. <xref ref-type="fig" rid="F3">11</xref>) n=12. Vinculum almost circular. Uncus robust, sharp, parrot beak-like when viewed laterally, uncus dorsolaterally flattened. Gnathos a rectangular, elongated plate with slight curvature mesally. Valve short, rounded, weakly sclerotized mesally, strongly affixed to vinculum such that they <!--PageBreak-->do not open fully. Base of valves with pair of small, fingerlike projections, weakly sclerotized knobby area present above fingerlike projections. Valve with more heavily sclerotized, spined accessory arms attached basally to valves, arms originate from transtilla or base of valve (unclear), connected along length of valve. Accessory arms flattened and ventrally spined. Diaphragm with pair of horsetail-like seatal patches consisting of setae of variable length that extend outward over phallus for about three-quarters length of gnathos plate, setae mostly straight. Phallus broad, large, with two elongated <!--PageBreak-->accessory projections of variable length, projection superior to phallus smooth, straight, sharply pointed; other projection shorter, narrower, running laterally along phallus originating from within phallus, tip of second projection sharp, but variously bent, size of phallus relative to projections somewhat variable. Vesica balloon-like, slightly scobinate. <bold>Female.</bold> <italic>Head</italic>: Similar to male, but broader, antennae and labial palpi smaller. <italic>Thorax</italic>: As in male, but usually grayer or occasionally more salmon colored. <italic>Legs</italic>: As in male, though tibial spurs thicker. <italic>Forewing dorsum</italic>: Forewing length: 10–15 mm, avg.: 12.1 mm, wingspan: 22–30 mm, n=13. Sexual dimorphism strong, wing shape and markings similar to male, but wing broader, coloration usually much more subdued gray and brown, if salmon hue present, generally restricted to antemedial area, though rarely some specimens with salmon hue more pervasive, especially submarginally, otherwise submarginal area solid brown, postmedial lunule usually fainter than in male, sometimes almost absent except for small streak. Fringe with distinctly black portion apically. <italic>Forewing ventrum</italic>: Similar to forewing ventrum of male, but salmon hue generally absent, veins usually lined with contrasting yellow scales, wing grayer overall but apical region more distinctly solid brown than in male. <italic>Hindwing dorsum</italic>: Coloration and markings as for forewing dorsum, though postmedial lunule absent. <italic>Hindwing ventrum</italic>: Follows same pattern as forewing ventrum. <italic>Abdomen</italic>: As in male but slightly more robust, coloration subdued. Tergite VIII as three posteriorly directed lobes, sternite VIII as large, curved, wrinkled mass, covered in thick, branched setae. <italic>Genitalia</italic>: (Fig. <xref ref-type="fig" rid="F4">14</xref>) n=5. As for genus, two dissections with large, snake-like structure, apparently a spermatophore based on presence in one dissected male, present within corpus bursae. Papillae anales narrow.</p><fig id="F1" position="float" orientation="portrait"><label>Figures 1–6.</label><caption><p>
          <italic><tp:taxon-name><tp:taxon-name-part taxon-name-part-type="genus">Tarema</tp:taxon-name-part> <tp:taxon-name-part taxon-name-part-type="species">rivara</tp:taxon-name-part></tp:taxon-name></italic> adults, <bold>a</bold> dorsal <bold>b</bold> ventral. <bold>1</bold> ♂, Lectotype, Brazil, São Paulo (<named-content xmlns:xlink="http://www.w3.org/1999/xlink" content-type="dwc:institutional_code" xlink:type="simple">USNM</named-content>) <bold>2</bold> ♂, Brazil, Maranhão, Feira Nova do Maranhão, Retiro, 480 m [image originally published by Antenor, reused with permision] (<abbrev xmlns:xlink="http://www.w3.org/1999/xlink" content-type="collection" xlink:title="Coll. Carlos G. C. Mielke, Curitiba, Paraná, Brazil" id="ABBRID0EWMAG" xlink:type="simple">CGCM</abbrev>) <bold>3</bold> ♂, Brazil, Minas Gerais, Serra do Cipó à Conceição do Mato Dentro, km 126.3, 1270 m (<abbrev xmlns:xlink="http://www.w3.org/1999/xlink" content-type="collection" xlink:title="Coll. Daniel Herbin, Garidech, France" id="ABBRID0E4MAG" xlink:type="simple">CDH</abbrev>) <bold>4</bold> ♀, Lectotype of <italic><tp:taxon-name><tp:taxon-name-part taxon-name-part-type="genus">Tarema</tp:taxon-name-part> <tp:taxon-name-part taxon-name-part-type="species">macarina</tp:taxon-name-part></tp:taxon-name></italic> syn. n., Brazil, São Paulo (<named-content xmlns:xlink="http://www.w3.org/1999/xlink" content-type="dwc:institutional_code" xlink:type="simple">USNM</named-content>) <bold>5</bold> ♀, Paraguay, Amambay, Estancia Oliva, 225 m (<abbrev xmlns:xlink="http://www.w3.org/1999/xlink" content-type="collection" xlink:title="Coll. Daniel Herbin, Garidech, France" id="ABBRID0EYNAG" xlink:type="simple">CDH</abbrev>) <bold>6</bold> ♀, Brazil, Distrito Federal, Estação Florestal, Cabeça do Veado, 1100 m (<named-content xmlns:xlink="http://www.w3.org/1999/xlink" content-type="dwc:institutional_code" xlink:type="simple">CNC</named-content>). Scale bar: 1 cm.</p></caption><graphic xmlns:xlink="http://www.w3.org/1999/xlink" xlink:href="zookeys-646-119-g001.jpg" position="float" orientation="portrait" xlink:type="simple" id="oo_118839.jpg"/></fig><fig id="F2" position="float" orientation="portrait"><label>Figures 7–10.</label><caption><p>
          <italic><tp:taxon-name><tp:taxon-name-part taxon-name-part-type="genus">Tarema</tp:taxon-name-part></tp:taxon-name></italic> adults, <bold>a</bold> dorsal <bold>b</bold> ventral. <bold>7</bold> <italic><tp:taxon-name><tp:taxon-name-part taxon-name-part-type="genus">Tarema</tp:taxon-name-part> <tp:taxon-name-part taxon-name-part-type="species">bruna</tp:taxon-name-part></tp:taxon-name></italic> holotype ♂, Brazil, São Paulo, Alto da Serra [Paranapiacaba] (<named-content xmlns:xlink="http://www.w3.org/1999/xlink" content-type="dwc:institutional_code" xlink:type="simple">NHMUK</named-content>) <bold>8</bold> <italic><tp:taxon-name><tp:taxon-name-part taxon-name-part-type="genus">Tarema</tp:taxon-name-part> <tp:taxon-name-part taxon-name-part-type="species">fuscosa</tp:taxon-name-part></tp:taxon-name></italic> lectotype ♂, Brazil, Paraná, Castro (<named-content xmlns:xlink="http://www.w3.org/1999/xlink" content-type="dwc:institutional_code" xlink:type="simple">NHMUK</named-content>) <bold>9</bold> <italic><tp:taxon-name><tp:taxon-name-part taxon-name-part-type="genus">Tarema</tp:taxon-name-part> <tp:taxon-name-part taxon-name-part-type="species">fuscosa</tp:taxon-name-part></tp:taxon-name></italic> ♂, Brazil, São Paulo, Guapiara, Paivinha, 800 m (<abbrev xmlns:xlink="http://www.w3.org/1999/xlink" content-type="collection" xlink:title="Coll. Carlos G. C. Mielke, Curitiba, Paraná, Brazil" id="ABBRID0ETQAG" xlink:type="simple">CGCM</abbrev>) <bold>10</bold> <italic><tp:taxon-name><tp:taxon-name-part taxon-name-part-type="genus">Tarema</tp:taxon-name-part> <tp:taxon-name-part taxon-name-part-type="species">fuscosa</tp:taxon-name-part></tp:taxon-name></italic> ♀, Brazil, São Paulo, Guapiara, Paivinha, 800 m (<abbrev xmlns:xlink="http://www.w3.org/1999/xlink" content-type="collection" xlink:title="Coll. Carlos G. C. Mielke, Curitiba, Paraná, Brazil" id="ABBRID0EERAG" xlink:type="simple">CGCM</abbrev>). Scale bar: 1 cm.</p></caption><graphic xmlns:xlink="http://www.w3.org/1999/xlink" xlink:href="zookeys-646-119-g002.jpg" position="float" orientation="portrait" xlink:type="simple" id="oo_118840.jpg"/></fig><fig id="F3" position="float" orientation="portrait"><label>Figures 11–13.</label><caption><p>
          <italic><tp:taxon-name><tp:taxon-name-part taxon-name-part-type="genus">Tarema</tp:taxon-name-part></tp:taxon-name></italic> male genitalia, <bold>a</bold> ventral <bold>b</bold> lateral <bold>c</bold> phallus lateral. <bold>11</bold> <italic><tp:taxon-name><tp:taxon-name-part taxon-name-part-type="genus">Tarema</tp:taxon-name-part> <tp:taxon-name-part taxon-name-part-type="species">rivara</tp:taxon-name-part></tp:taxon-name></italic>, Brazil, Distrito Federal, Estação Florestal, Cabeça do Veado, 1100 m, St Laurent diss.: 3-14-16:7 (<named-content xmlns:xlink="http://www.w3.org/1999/xlink" content-type="dwc:institutional_code" xlink:type="simple">CNC</named-content>) <bold>12</bold> <italic><tp:taxon-name><tp:taxon-name-part taxon-name-part-type="genus">Tarema</tp:taxon-name-part> <tp:taxon-name-part taxon-name-part-type="species">fuscosa</tp:taxon-name-part></tp:taxon-name></italic>, Brazil, Santa Catarina, St Laurent diss.: 2-26-16:7 (<named-content xmlns:xlink="http://www.w3.org/1999/xlink" content-type="dwc:institutional_code" xlink:type="simple">CUIC</named-content>) <bold>13</bold> <italic><tp:taxon-name><tp:taxon-name-part taxon-name-part-type="genus">Tarema</tp:taxon-name-part> <tp:taxon-name-part taxon-name-part-type="species">bruna</tp:taxon-name-part></tp:taxon-name></italic> holotype, Brazil, São Paulo, Alto da Serra [Paranapiacaba], NHMUK010402168 genitalia prep. [13b horizontally flipped] (<named-content xmlns:xlink="http://www.w3.org/1999/xlink" content-type="dwc:institutional_code" xlink:type="simple">NHMUK</named-content>). Scale bar: 1 mm.</p></caption><graphic xmlns:xlink="http://www.w3.org/1999/xlink" xlink:href="zookeys-646-119-g003.jpg" position="float" orientation="portrait" xlink:type="simple" id="oo_118841.jpg"/></fig><fig id="F4" position="float" orientation="portrait"><label>Figures 14, 15.</label><caption><p>
          <italic><tp:taxon-name><tp:taxon-name-part taxon-name-part-type="genus">Tarema</tp:taxon-name-part></tp:taxon-name></italic> female genitalia, <bold>a</bold> ventral <bold>b</bold> dorsal. <bold>14</bold> <italic><tp:taxon-name><tp:taxon-name-part taxon-name-part-type="genus">Tarema</tp:taxon-name-part> <tp:taxon-name-part taxon-name-part-type="species">rivara</tp:taxon-name-part></tp:taxon-name></italic>, Brazil, Distrito Federal, Estação Florestal, Cabeça do Veado, 1100 m, St Laurent diss.: 3-14-16:8 (<named-content xmlns:xlink="http://www.w3.org/1999/xlink" content-type="dwc:institutional_code" xlink:type="simple">CNC</named-content>) <bold>15</bold> <italic><tp:taxon-name><tp:taxon-name-part taxon-name-part-type="genus">Tarema</tp:taxon-name-part> <tp:taxon-name-part taxon-name-part-type="species">fuscosa</tp:taxon-name-part></tp:taxon-name></italic>, Brazil, São Paulo, Guapiara, Paivinha, 800 m, C. Mielke genitalia prep. <abbrev xmlns:xlink="http://www.w3.org/1999/xlink" content-type="collection" xlink:title="Coll. Carlos G. C. Mielke, Curitiba, Paraná, Brazil" id="ABBRID0EXVAG" xlink:type="simple">CGCM</abbrev> 26.955 (<abbrev xmlns:xlink="http://www.w3.org/1999/xlink" content-type="collection" xlink:title="Coll. Carlos G. C. Mielke, Curitiba, Paraná, Brazil" id="ABBRID0E3VAG" xlink:type="simple">CGCM</abbrev>). Scale bar: 1 mm.</p></caption><graphic xmlns:xlink="http://www.w3.org/1999/xlink" xlink:href="zookeys-646-119-g004.jpg" position="float" orientation="portrait" xlink:type="simple" id="oo_118842.jpg"/></fig></tp:treatment-sec><tp:treatment-sec sec-type="distribution" id="SECID0EGWAG"><title>Distribution</title><p>
            <bold>(Fig. <xref ref-type="fig" rid="F5">16</xref>).</bold> This species has a wide distribution in South America, and although most records come from Brazilian Cerrado in Bahia, Maranhão, Mato Grosso, Goiás, Minas Gerais, and Distrito Federal, <italic><tp:taxon-name><tp:taxon-name-part taxon-name-part-type="genus">Tarema</tp:taxon-name-part> <tp:taxon-name-part taxon-name-part-type="species">rivara</tp:taxon-name-part></tp:taxon-name></italic> is also known from Brazilian Atlantic Forest in São Paulo, mixed ombrophilous forest in the state of Paraná, and inland forests of Paraguay. We are also aware of one specimen from Santa Catarina, though unfortunately it lacks more detailed data that would allow us to understand the habitat in which it inhabits in this state.</p><fig id="F5" position="float" orientation="portrait"><label>Figure 16.</label><caption><p>Known distribution of <italic><tp:taxon-name><tp:taxon-name-part taxon-name-part-type="genus">Tarema</tp:taxon-name-part></tp:taxon-name></italic>. Numbers superimposed on the map refer to the following annotations: <bold>1</bold> Outlier data point for <italic><tp:taxon-name><tp:taxon-name-part taxon-name-part-type="genus">Tarema</tp:taxon-name-part> <tp:taxon-name-part taxon-name-part-type="species">fuscosa</tp:taxon-name-part></tp:taxon-name></italic> in Brazil, Distrito Federal may be erroneous (see remarks for that species). <bold>2</bold> The point where all three symbols are found on top of each other is a single locality, that being Brazil, São Paulo, Paranapiacaba. <bold>3</bold> Data point for <italic><tp:taxon-name><tp:taxon-name-part taxon-name-part-type="genus">Tarema</tp:taxon-name-part> <tp:taxon-name-part taxon-name-part-type="species">rivara</tp:taxon-name-part></tp:taxon-name></italic> in Brazil, Santa Catarina is placed at the center of the state because no detailed locality data is available for this species from Santa Catarina.</p></caption><graphic xmlns:xlink="http://www.w3.org/1999/xlink" xlink:href="zookeys-646-119-g005.jpg" position="float" orientation="portrait" xlink:type="simple" id="oo_118843.jpg"/></fig></tp:treatment-sec><tp:treatment-sec sec-type="natural history" id="SECID0ELYAG"><title>Natural history.</title><p>
            <xref ref-type="bibr" rid="B2">Diniz et al. (2013)</xref> report <italic><tp:taxon-name><tp:taxon-name-part taxon-name-part-type="genus">Tarema</tp:taxon-name-part> <tp:taxon-name-part taxon-name-part-type="species">rivara</tp:taxon-name-part></tp:taxon-name></italic> larvae feeding on <tp:taxon-name><tp:taxon-name-part taxon-name-part-type="family">Vochysiaceae</tp:taxon-name-part></tp:taxon-name>, including the species <italic><tp:taxon-name><tp:taxon-name-part taxon-name-part-type="genus">Qualea</tp:taxon-name-part> <tp:taxon-name-part taxon-name-part-type="species">grandiflora</tp:taxon-name-part></tp:taxon-name></italic>, <italic><tp:taxon-name><tp:taxon-name-part taxon-name-part-type="genus">Qualea</tp:taxon-name-part> <tp:taxon-name-part taxon-name-part-type="species">multiflora</tp:taxon-name-part></tp:taxon-name></italic>, and <italic><tp:taxon-name><tp:taxon-name-part taxon-name-part-type="genus">Qualea</tp:taxon-name-part> <tp:taxon-name-part taxon-name-part-type="species">parviflora</tp:taxon-name-part></tp:taxon-name></italic>. The same authors describe the larval sack as being constructed from leaves, silk, and feces. These larval sacks are of the less uniformly constructed variety in <tp:taxon-name><tp:taxon-name-part taxon-name-part-type="family">Mimallonidae</tp:taxon-name-part></tp:taxon-name>, and are thus more similar to those of <italic><tp:taxon-name><tp:taxon-name-part taxon-name-part-type="genus">Lacosoma</tp:taxon-name-part></tp:taxon-name></italic> Grote, 1864 and <italic><tp:taxon-name><tp:taxon-name-part taxon-name-part-type="genus">Cicinnus</tp:taxon-name-part> <tp:taxon-name-part taxon-name-part-type="species">melsheimeri</tp:taxon-name-part></tp:taxon-name></italic> (Harris, 1841) rather than highly compacted, rigid structures as seen in <italic><tp:taxon-name><tp:taxon-name-part taxon-name-part-type="genus">Menevia</tp:taxon-name-part></tp:taxon-name></italic> Schaus, 1928, <italic><tp:taxon-name><tp:taxon-name-part taxon-name-part-type="genus">Cicinnus</tp:taxon-name-part> <tp:taxon-name-part taxon-name-part-type="species">packardii</tp:taxon-name-part></tp:taxon-name></italic> (Grote, 1865), or <italic><tp:taxon-name><tp:taxon-name-part taxon-name-part-type="genus">Cicinnus</tp:taxon-name-part> <tp:taxon-name-part taxon-name-part-type="species">bahamensis</tp:taxon-name-part></tp:taxon-name></italic> St Laurent &amp; McCabe, 2016, among others (R. A. St. Laurent pers. obs.).</p></tp:treatment-sec><tp:treatment-sec sec-type="remarks" id="SECID0ET2AG"><title>Remarks.</title><p>In the original description of <italic><tp:taxon-name><tp:taxon-name-part taxon-name-part-type="genus">Tarema</tp:taxon-name-part> <tp:taxon-name-part taxon-name-part-type="species">rivara</tp:taxon-name-part></tp:taxon-name></italic>, <xref ref-type="bibr" rid="B7">Schaus (1896)</xref> stated: “What I believe to be the ♀ of this species has the reddish shades replaced by dark brown.” Apparently Schaus was well aware of the dimorphism of <italic><tp:taxon-name><tp:taxon-name-part taxon-name-part-type="genus">Tarema</tp:taxon-name-part> <tp:taxon-name-part taxon-name-part-type="species">rivara</tp:taxon-name-part></tp:taxon-name></italic> at the time of its original description, thus it is somewhat surprising that he described the female of <italic><tp:taxon-name><tp:taxon-name-part taxon-name-part-type="genus">Tarema</tp:taxon-name-part> <tp:taxon-name-part taxon-name-part-type="species">rivara</tp:taxon-name-part></tp:taxon-name></italic> as a new species, <italic><tp:taxon-name><tp:taxon-name-part taxon-name-part-type="genus">Tarema</tp:taxon-name-part> <tp:taxon-name-part taxon-name-part-type="species">macarina</tp:taxon-name-part></tp:taxon-name></italic>, over 30 years later (<xref ref-type="bibr" rid="B8">Schaus 1928</xref>). We are also <!--PageBreak-->aware of a <italic><tp:taxon-name><tp:taxon-name-part taxon-name-part-type="genus">Tarema</tp:taxon-name-part> <tp:taxon-name-part taxon-name-part-type="species">rivara</tp:taxon-name-part></tp:taxon-name></italic> female specimen determined as this species and not <italic><tp:taxon-name><tp:taxon-name-part taxon-name-part-type="genus">Tarema</tp:taxon-name-part> <tp:taxon-name-part taxon-name-part-type="species">macarina</tp:taxon-name-part></tp:taxon-name></italic> at the <named-content xmlns:xlink="http://www.w3.org/1999/xlink" content-type="dwc:institutional_code" xlink:type="simple">NHMUK</named-content>. However, we infer that Schaus changed this earlier determination due to the fact that he had located what he believed to be the male of <italic><tp:taxon-name><tp:taxon-name-part taxon-name-part-type="genus">Tarema</tp:taxon-name-part> <tp:taxon-name-part taxon-name-part-type="species">macarina</tp:taxon-name-part></tp:taxon-name></italic> in the <abbrev xmlns:xlink="http://www.w3.org/1999/xlink" content-type="institution" xlink:title="Museum für Naturkunde der Humboldt-Universität zu Berlin, Germany" id="ABBRID0ER5AG" xlink:type="simple">MNHU</abbrev> as per the following statement from <xref ref-type="bibr" rid="B8">Schaus (1928)</xref> in his treatment of <italic><tp:taxon-name><tp:taxon-name-part taxon-name-part-type="genus">Tarema</tp:taxon-name-part> <tp:taxon-name-part taxon-name-part-type="species">macarina</tp:taxon-name-part></tp:taxon-name></italic>: “A male of this species is in the Berlin museum.” Two syntypes of <italic><tp:taxon-name><tp:taxon-name-part taxon-name-part-type="genus">Tarema</tp:taxon-name-part> <tp:taxon-name-part taxon-name-part-type="species">macarina</tp:taxon-name-part></tp:taxon-name></italic> are present in the <abbrev xmlns:xlink="http://www.w3.org/1999/xlink" content-type="institution" xlink:title="Museum für Naturkunde der Humboldt-Universität zu Berlin, Germany" id="ABBRID0EO6AG" xlink:type="simple">MNHU</abbrev> with Schaus’s handwriting on the “type” labels; however, both specimens are female, as is the lectotype (here designated) in the <named-content xmlns:xlink="http://www.w3.org/1999/xlink" content-type="dwc:institutional_code" xlink:type="simple">USNM</named-content>.</p><p>The complete lack of any male specimens correctly determined as <italic><tp:taxon-name><tp:taxon-name-part taxon-name-part-type="genus">Tarema</tp:taxon-name-part> <tp:taxon-name-part taxon-name-part-type="species">macarina</tp:taxon-name-part></tp:taxon-name></italic> and the unusual disparity of female <italic><tp:taxon-name><tp:taxon-name-part taxon-name-part-type="genus">Tarema</tp:taxon-name-part> <tp:taxon-name-part taxon-name-part-type="species">rivara</tp:taxon-name-part></tp:taxon-name></italic> led us to believe that these names are synonyms. Many records of <italic><tp:taxon-name><tp:taxon-name-part taxon-name-part-type="genus">Tarema</tp:taxon-name-part> <tp:taxon-name-part taxon-name-part-type="species">rivara</tp:taxon-name-part></tp:taxon-name></italic> and <italic><tp:taxon-name><tp:taxon-name-part taxon-name-part-type="genus">Tarema</tp:taxon-name-part> <tp:taxon-name-part taxon-name-part-type="species">macarina</tp:taxon-name-part></tp:taxon-name></italic> are sympatric, and thus support this hypothesis. A close analysis of <italic><tp:taxon-name><tp:taxon-name-part taxon-name-part-type="genus">Tarema</tp:taxon-name-part> <tp:taxon-name-part taxon-name-part-type="species">rivara</tp:taxon-name-part></tp:taxon-name></italic> females reveals hints of orange coloration antemedially, a coloration abundant in the male specimens, but not in <italic><tp:taxon-name><tp:taxon-name-part taxon-name-part-type="genus">Tarema</tp:taxon-name-part> <tp:taxon-name-part taxon-name-part-type="species">fuscosa</tp:taxon-name-part></tp:taxon-name></italic>. Given that <italic><tp:taxon-name><tp:taxon-name-part taxon-name-part-type="genus">Tarema</tp:taxon-name-part> <tp:taxon-name-part taxon-name-part-type="species">fuscosa</tp:taxon-name-part></tp:taxon-name></italic> females can be easily determined as such due to the lack of sexual dimorphism in this species, the disparity of opposite sexes for <italic><tp:taxon-name><tp:taxon-name-part taxon-name-part-type="genus">Tarema</tp:taxon-name-part> <tp:taxon-name-part taxon-name-part-type="species">rivara</tp:taxon-name-part></tp:taxon-name></italic> and <italic><tp:taxon-name><tp:taxon-name-part taxon-name-part-type="genus">Tarema</tp:taxon-name-part> <tp:taxon-name-part taxon-name-part-type="species">macarina</tp:taxon-name-part></tp:taxon-name></italic> provides clear evidence that they represent a single, dimorphic species. Furthermore, a dissection of <italic><tp:taxon-name><tp:taxon-name-part taxon-name-part-type="genus">Tarema</tp:taxon-name-part> <tp:taxon-name-part taxon-name-part-type="species">rivara</tp:taxon-name-part></tp:taxon-name></italic> females reveal the long, snake-like spermatophore seen in male <italic><tp:taxon-name><tp:taxon-name-part taxon-name-part-type="genus">Tarema</tp:taxon-name-part> <tp:taxon-name-part taxon-name-part-type="species">rivara</tp:taxon-name-part></tp:taxon-name></italic>, unlike the smaller spermatophore of <italic><tp:taxon-name><tp:taxon-name-part taxon-name-part-type="genus">Tarema</tp:taxon-name-part> <tp:taxon-name-part taxon-name-part-type="species">fuscosa</tp:taxon-name-part></tp:taxon-name></italic>.</p><p>
            <xref ref-type="bibr" rid="B2">Diniz et al. (2013)</xref> figure a larva and adults of both sexes of <italic><tp:taxon-name><tp:taxon-name-part taxon-name-part-type="genus">Tarema</tp:taxon-name-part> <tp:taxon-name-part taxon-name-part-type="species">rivara</tp:taxon-name-part></tp:taxon-name></italic>, correctly figuring the female of <italic><tp:taxon-name><tp:taxon-name-part taxon-name-part-type="genus">Tarema</tp:taxon-name-part> <tp:taxon-name-part taxon-name-part-type="species">rivara</tp:taxon-name-part></tp:taxon-name></italic>, which again, matches the type specimens of <italic><tp:taxon-name><tp:taxon-name-part taxon-name-part-type="genus">Tarema</tp:taxon-name-part> <tp:taxon-name-part taxon-name-part-type="species">macarina</tp:taxon-name-part></tp:taxon-name></italic>.</p><p>Compared to <italic><tp:taxon-name><tp:taxon-name-part taxon-name-part-type="genus">Tarema</tp:taxon-name-part> <tp:taxon-name-part taxon-name-part-type="species">fuscosa</tp:taxon-name-part></tp:taxon-name></italic> below, this species seems to primarily be an inhabitant of drier Cerrado but is also present in the more humid Atlantic forest in the states of São Paulo (type locality) and Paraná where it is sympatric with <italic><tp:taxon-name><tp:taxon-name-part taxon-name-part-type="genus">Tarema</tp:taxon-name-part> <tp:taxon-name-part taxon-name-part-type="species">fuscosa</tp:taxon-name-part></tp:taxon-name></italic>, but apparently not synchronic. In these regions of sympatry, <italic><tp:taxon-name><tp:taxon-name-part taxon-name-part-type="genus">Tarema</tp:taxon-name-part> <tp:taxon-name-part taxon-name-part-type="species">rivara</tp:taxon-name-part></tp:taxon-name></italic> flies during the summer (October through February), while <italic><tp:taxon-name><tp:taxon-name-part taxon-name-part-type="genus">Tarema</tp:taxon-name-part> <tp:taxon-name-part taxon-name-part-type="species">fuscosa</tp:taxon-name-part></tp:taxon-name></italic> flies in the winter, though exceptions to these flight times are present in regions where both species are not found together.</p></tp:treatment-sec><ref-list><ref id="B8"><mixed-citation xmlns:xlink="http://www.w3.org/1999/xlink" xlink:type="simple">
          <person-group><name name-style="western"><surname>Schaus</surname><given-names>W</given-names></name></person-group> (<year>1928</year>) <article-title>Familie <tp:taxon-name><tp:taxon-name-part taxon-name-part-type="family">Mimallonidae</tp:taxon-name-part></tp:taxon-name>.</article-title> In: <person-group><name name-style="western"><surname>Seitz</surname><given-names>A</given-names></name></person-group> (<role>Ed.</role>) <source>Die Gross-Schmetterlinge der Erde. 6. Die amerikanischen Spinner und Schwärmer</source>. <publisher-name>A. Kernen</publisher-name>, <publisher-loc>Stuttgart</publisher-loc>, <fpage>635</fpage>–<lpage>672</lpage>.</mixed-citation></ref><ref id="B3"><mixed-citation xmlns:xlink="http://www.w3.org/1999/xlink" xlink:type="simple">
          <person-group><name name-style="western"><surname>Gaede</surname><given-names>M</given-names></name></person-group> (<year>1931</year>) <article-title>Pars 50: <tp:taxon-name><tp:taxon-name-part taxon-name-part-type="family">Mimallonidae</tp:taxon-name-part></tp:taxon-name>.</article-title> In: <person-group><name name-style="western"><surname>Strand</surname><given-names>E</given-names></name></person-group> (<role>Ed.</role>) <source>Lepidopterorum Catalogus</source>. <publisher-name>W. Junk</publisher-name>, <publisher-loc>Berlin</publisher-loc>, <fpage>2</fpage>–<lpage>19</lpage>.</mixed-citation></ref><ref id="B1"><mixed-citation xmlns:xlink="http://www.w3.org/1999/xlink" xlink:type="simple">
          <person-group><name name-style="western"><surname>Becker</surname><given-names>VO</given-names></name></person-group> (<year>1996</year>) <article-title><tp:taxon-name><tp:taxon-name-part taxon-name-part-type="family">Mimallonidae</tp:taxon-name-part></tp:taxon-name>.</article-title> In: <person-group><name name-style="western"><surname>Heppner</surname><given-names>JB</given-names></name></person-group> (<role>Ed.</role>) <source>Atlas of Neotropical <tp:taxon-name><tp:taxon-name-part taxon-name-part-type="order">Lepidoptera</tp:taxon-name-part></tp:taxon-name>, Checklist (Part 4B) – <tp:taxon-name><tp:taxon-name-part taxon-name-part-type="superfamily">Drepanoidea</tp:taxon-name-part></tp:taxon-name>, <tp:taxon-name><tp:taxon-name-part taxon-name-part-type="superfamily">Bombycoidea</tp:taxon-name-part></tp:taxon-name>, <tp:taxon-name><tp:taxon-name-part taxon-name-part-type="superfamily">Sphingoidea</tp:taxon-name-part></tp:taxon-name></source>. <publisher-name>Association for Tropical Lepidoptera</publisher-name> &amp; <publisher-name>Scientific Publishers</publisher-name>, <publisher-loc>Gainesville</publisher-loc>, <fpage>17</fpage>–<lpage>19</lpage>.</mixed-citation></ref><ref id="B2"><mixed-citation xmlns:xlink="http://www.w3.org/1999/xlink" xlink:type="simple">
          <person-group><name name-style="western"><surname>Diniz</surname><given-names>IR</given-names></name><name name-style="western"><surname>Braga</surname><given-names>L</given-names></name><name name-style="western"><surname>Lepesqueur</surname><given-names>C</given-names></name><name name-style="western"><surname>Silva</surname><given-names>N</given-names></name><name name-style="western"><surname>Morais</surname><given-names>H</given-names></name></person-group> (<year>2013</year>) <source>Lagartas do Cerrado: guia de campo.</source> <publisher-name>Technical Books</publisher-name>, <publisher-loc>Rio de Janeiro</publisher-loc>, <size units="page">215 pp</size>.</mixed-citation></ref><ref id="B7"><mixed-citation xmlns:xlink="http://www.w3.org/1999/xlink" xlink:type="simple">
          <person-group><name name-style="western"><surname>Schaus</surname><given-names>W</given-names></name></person-group> (<year>1896</year>) <article-title>New species of <tp:taxon-name><tp:taxon-name-part taxon-name-part-type="suborder">Heterocera</tp:taxon-name-part></tp:taxon-name>.</article-title> <source>Journal of the New York Entomological Society</source> <volume>4</volume>(<issue>2</issue>): <fpage>51</fpage>–<lpage>60</lpage>.</mixed-citation></ref></ref-list></tp:taxon-treatment>
