# Supplementary material for: Revision of the genus Tarema Schaus, 1896 (Lepidoptera, Mimallonoidea, Mimallonidae) with the description of a new species from southeastern Brazil
Source: Zookeys. 2017 Jan 19;(646):119–37. doi: 10.3897/zookeys.646.10897 (PMC5299444; doi:10.3897/zookeys.646.10897)
Supplement: XML Treatment for Tarema fuscosa [file zookeys.646.10897-treatment3.xml]

<!DOCTYPE tp:taxon-treatment
  PUBLIC "-//TaxonX//DTD Taxonomic Treatment Publishing DTD v0 20100105//EN" "tax-treatment-NSO.dtd">
<tp:taxon-treatment xmlns:tp="http://www.plazi.org/taxpub"><tp:treatment-meta><kwd-group><label>Taxon classification</label><kwd><named-content content-type="kingdom">Animalia</named-content></kwd><kwd><named-content content-type="order">Lepidoptera</named-content></kwd><kwd><named-content content-type="family">Mimallonidae</named-content></kwd></kwd-group><mixed-citation publication-type="journal"><person-group><name><surname>St Laurent</surname><given-names>Ryan A.</given-names></name><name><surname>Herbin</surname><given-names>Daniel</given-names></name><name><surname>Mielke</surname><given-names>Carlos G. C.</given-names></name></person-group><article-title>Revision of the genus <italic><tp:taxon-name><tp:taxon-name-part taxon-name-part-type="genus">Tarema</tp:taxon-name-part></tp:taxon-name></italic> Schaus, 1896 (<tp:taxon-name><tp:taxon-name-part taxon-name-part-type="order">Lepidoptera</tp:taxon-name-part></tp:taxon-name>, <tp:taxon-name><tp:taxon-name-part taxon-name-part-type="superfamily">Mimallonoidea</tp:taxon-name-part></tp:taxon-name>, <tp:taxon-name><tp:taxon-name-part taxon-name-part-type="family">Mimallonidae</tp:taxon-name-part></tp:taxon-name>) with the description of a new species from southeastern Brazil</article-title><source>Zookeys</source><day>19</day><month>1</month><year>2017</year><volume>2017</volume><issue>646</issue><fpage>119</fpage><lpage>137</lpage><pub-id pub-id-type="doi">10.3897/zookeys.646.10897</pub-id></mixed-citation></tp:treatment-meta><tp:nomenclature><tp:taxon-name>
            <tp:taxon-name-part taxon-name-part-type="genus">Tarema</tp:taxon-name-part>
            <tp:taxon-name-part taxon-name-part-type="species">fuscosa</tp:taxon-name-part>
          </tp:taxon-name><tp:taxon-authority>Jones, 1908</tp:taxon-authority><xref ref-type="fig" rid="F2">Figs 8–10</xref><xref ref-type="fig" rid="F3">, 12</xref><xref ref-type="fig" rid="F4">, 15</xref><xref ref-type="fig" rid="F5">, 16</xref><!--PageBreak--><tp:nomenclature-citation-list><tp:nomenclature-citation><tp:taxon-name>
                <tp:taxon-name-part taxon-name-part-type="genus">Tarema</tp:taxon-name-part> <tp:taxon-name-part taxon-name-part-type="species">fuscosa</tp:taxon-name-part></tp:taxon-name><comment>Jones, 1908: 173–174</comment></tp:nomenclature-citation><tp:nomenclature-citation><tp:taxon-name>
                <tp:taxon-name-part taxon-name-part-type="genus">Tarema</tp:taxon-name-part> <tp:taxon-name-part taxon-name-part-type="species">fuscosa</tp:taxon-name-part></tp:taxon-name><comment>; <xref ref-type="bibr" rid="B8">Schaus 1928</xref>: 670, fig. 88i ♂</comment></tp:nomenclature-citation><tp:nomenclature-citation><tp:taxon-name>
                <tp:taxon-name-part taxon-name-part-type="genus">Tarema</tp:taxon-name-part> <tp:taxon-name-part taxon-name-part-type="species">fuscosa</tp:taxon-name-part></tp:taxon-name><comment>; <xref ref-type="bibr" rid="B3">Gaede 1931</xref></comment></tp:nomenclature-citation><tp:nomenclature-citation><tp:taxon-name>
                <tp:taxon-name-part taxon-name-part-type="genus">Tarema</tp:taxon-name-part> <tp:taxon-name-part taxon-name-part-type="species">fuscosa</tp:taxon-name-part></tp:taxon-name><comment>; <xref ref-type="bibr" rid="B1">Becker 1996</xref></comment></tp:nomenclature-citation></tp:nomenclature-citation-list></tp:nomenclature><tp:treatment-sec sec-type="type material" id="SECID0ELJBG"><title>Type material.</title><p>
            <bold>Lectotype [here designated</bold>], ♂. <bold>BRAZIL: Paraná</bold>: Castro, Paraná, 950 m, E.D. Jones / <italic><tp:taxon-name><tp:taxon-name-part taxon-name-part-type="genus">Tarema</tp:taxon-name-part> <tp:taxon-name-part taxon-name-part-type="species">fuscosa</tp:taxon-name-part></tp:taxon-name></italic> Type D. Jones/ E.D. Jones Coll., Brit. Mus., 1919–295/ BMNH(E) #805428/ SYN-TYPE/ NHMUK010354542/ [genitalia] VIAL NHMUK010402134/ LECTOTYPE male <italic><tp:taxon-name><tp:taxon-name-part taxon-name-part-type="genus">Tarema</tp:taxon-name-part> <tp:taxon-name-part taxon-name-part-type="species">fuscosa</tp:taxon-name-part></tp:taxon-name></italic> designated by St Laurent, Herbin, and C. Mielke, 2017 [handwritten red label]/ (<named-content xmlns:xlink="http://www.w3.org/1999/xlink" content-type="dwc:institutional_code" xlink:type="simple">NHMUK</named-content>, examined). Type locality: Brazil: Paraná: Castro.</p></tp:treatment-sec><tp:treatment-sec sec-type="material" id="SECID0ERKBG"><title>Additional specimens examined.</title><p>(114 ♂, 4 ♀) <bold>BRAZIL: Distrito Federal</bold>: 1 ♂, Estação Florestal, Cabeça do Veado, 1100 m: <named-content xmlns:xlink="http://www.w3.org/1999/xlink" content-type="date" id="NCID0EZKBG" xlink:type="simple">17.X.1971</named-content>, E.G., I. &amp; E.A. Mun<!--PageBreak-->roe leg., St Laurent diss.: 3-14-16:10 (<named-content xmlns:xlink="http://www.w3.org/1999/xlink" content-type="dwc:institutional_code" xlink:type="simple">CNC</named-content>). 2 ♂, Parque do Gama: <named-content xmlns:xlink="http://www.w3.org/1999/xlink" content-type="date" id="NCID0EHLBG" xlink:type="simple">10.X.1971</named-content>, E.G. Munroe &amp; K.S. Brown leg., St Laurent diss.: 3-14-16:9 (<named-content xmlns:xlink="http://www.w3.org/1999/xlink" content-type="dwc:institutional_code" xlink:type="simple">CNC</named-content>). <bold>Bahia</bold>: 35 ♂, 1 ♀, env. Camacan (SB), <named-content xmlns:xlink="http://www.w3.org/1999/xlink" content-type="dwc:verbatimCoordinates" xlink:type="simple"><named-content content-type="geo-json" specific-use="{&#34;type&#34;:&#34;Point&#34;,&#34;coordinates&#34;:[-39.566667,-15.416667]}" id="NCID0E3LBG" xlink:type="simple">15°25'S, 39°34'W</named-content></named-content>, 800m: <named-content xmlns:xlink="http://www.w3.org/1999/xlink" content-type="date" id="NCID0EBMBG" xlink:type="simple">X.2011</named-content>, <named-content xmlns:xlink="http://www.w3.org/1999/xlink" content-type="date" id="NCID0EFMBG" xlink:type="simple">XI.2011</named-content>, <named-content xmlns:xlink="http://www.w3.org/1999/xlink" content-type="date" id="NCID0EJMBG" xlink:type="simple">XII.2011</named-content>, H. Thöny leg., genital prep. 29.217 (MWM). 1 ♂, env. Camacan (SB), 750 m: <named-content xmlns:xlink="http://www.w3.org/1999/xlink" content-type="date" id="NCID0ERMBG" xlink:type="simple">IV.2011</named-content>, H. Thöny leg. (MWM). 1 ♂, 1 ♀, env. Camacan, ca. 750 m: <named-content xmlns:xlink="http://www.w3.org/1999/xlink" content-type="date" id="NCID0EVMBG" xlink:type="simple">10–14.XI.2010</named-content>, Th. Greifenstein leg. (MWM). 2 ♂, Camacan, <named-content xmlns:xlink="http://www.w3.org/1999/xlink" content-type="dwc:verbatimCoordinates" xlink:type="simple"><named-content content-type="geo-json" specific-use="{&#34;type&#34;:&#34;Point&#34;,&#34;coordinates&#34;:[-39.500000,-15.400000]}" id="NCID0E3MBG" xlink:type="simple">15°24'S, 39°30'W</named-content></named-content>: <named-content xmlns:xlink="http://www.w3.org/1999/xlink" content-type="date" id="NCID0EBNBG" xlink:type="simple">III.2011</named-content>, H. Thöny leg. (MWM). 1 ♂, Maraú, Fazenda Água Boa, <named-content xmlns:xlink="http://www.w3.org/1999/xlink" content-type="dwc:verbatimCoordinates" xlink:type="simple"><named-content content-type="geo-json" specific-use="{&#34;type&#34;:&#34;Point&#34;,&#34;coordinates&#34;:[-39.483333,-14.216667]}" id="NCID0EINBG" xlink:type="simple">14°13'S, 39°29'W</named-content></named-content>, 150 m: <named-content xmlns:xlink="http://www.w3.org/1999/xlink" content-type="date" id="NCID0ENNBG" xlink:type="simple">IV.2011</named-content>, H. Thöny leg. (MWM). 2 ♂, env. Camacan, <named-content xmlns:xlink="http://www.w3.org/1999/xlink" content-type="dwc:verbatimCoordinates" xlink:type="simple"><named-content content-type="geo-json" specific-use="{&#34;type&#34;:&#34;Point&#34;,&#34;coordinates&#34;:[-39.566667,-15.416667]}" id="NCID0EUNBG" xlink:type="simple">15°25'S, 39°34'W</named-content></named-content>, 800 m: <named-content xmlns:xlink="http://www.w3.org/1999/xlink" content-type="date" id="NCID0EZNBG" xlink:type="simple">X.2012</named-content>, H. Thöny leg. (MWM). <bold>Espírito Santo</bold>: 10 ♂, Santa Leopoldina, Village Tirol, <named-content xmlns:xlink="http://www.w3.org/1999/xlink" content-type="dwc:verbatimCoordinates" xlink:type="simple"><named-content content-type="geo-json" specific-use="{&#34;type&#34;:&#34;Point&#34;,&#34;coordinates&#34;:[-40.833333,-20.250000]}" id="NCID0ECOBG" xlink:type="simple">24°75'S, 40°50'W</named-content></named-content>, 700 m: <named-content xmlns:xlink="http://www.w3.org/1999/xlink" content-type="date" id="NCID0EHOBG" xlink:type="simple">22–31.X.1996</named-content>, <named-content xmlns:xlink="http://www.w3.org/1999/xlink" content-type="date" id="NCID0ELOBG" xlink:type="simple">20.II–30.III.1997</named-content>, <named-content xmlns:xlink="http://www.w3.org/1999/xlink" content-type="date" id="NCID0EPOBG" xlink:type="simple">V.1997</named-content>, <named-content xmlns:xlink="http://www.w3.org/1999/xlink" content-type="date" id="NCID0ETOBG" xlink:type="simple">15.V.1997</named-content>, <named-content xmlns:xlink="http://www.w3.org/1999/xlink" content-type="date" id="NCID0EXOBG" xlink:type="simple">VIII.1997</named-content>, <named-content xmlns:xlink="http://www.w3.org/1999/xlink" content-type="date" id="NCID0E2OBG" xlink:type="simple">15.IX.1997</named-content>, <named-content xmlns:xlink="http://www.w3.org/1999/xlink" content-type="date" id="NCID0E6OBG" xlink:type="simple">VI.1998</named-content>, <named-content xmlns:xlink="http://www.w3.org/1999/xlink" content-type="date" id="NCID0EKPBG" xlink:type="simple">X.1999</named-content>, H. Thöny leg. (MWM). 5 ♂, Santa Leopoldina, Village Tirol, 700 m: <named-content xmlns:xlink="http://www.w3.org/1999/xlink" content-type="date" id="NCID0EOPBG" xlink:type="simple">III.1999</named-content>, <named-content xmlns:xlink="http://www.w3.org/1999/xlink" content-type="date" id="NCID0ESPBG" xlink:type="simple">VI.1999</named-content>, <named-content xmlns:xlink="http://www.w3.org/1999/xlink" content-type="date" id="NCID0E4PBG" xlink:type="simple">X.1999</named-content>, <named-content xmlns:xlink="http://www.w3.org/1999/xlink" content-type="date" id="NCID0EBQBG" xlink:type="simple">III.2000</named-content>, H. Thöny leg. (MWM). 1 ♂, Santa Leopoldina, Village Tirol, <named-content xmlns:xlink="http://www.w3.org/1999/xlink" content-type="dwc:verbatimCoordinates" xlink:type="simple"><named-content content-type="geo-json" specific-use="{&#34;type&#34;:&#34;Point&#34;,&#34;coordinates&#34;:[-40.550000,-20.166667]}" id="NCID0EIQBG" xlink:type="simple">20°10'S, 40°33'W</named-content></named-content>, 700 m: <named-content xmlns:xlink="http://www.w3.org/1999/xlink" content-type="date" id="NCID0ENQBG" xlink:type="simple">XI.2000</named-content>, H. Thöny leg. (MWM). 9 ♂, Santa Leopoldina, Boqueirão, 600 m: <named-content xmlns:xlink="http://www.w3.org/1999/xlink" content-type="date" id="NCID0ERQBG" xlink:type="simple">15.II.199</named-content>, <named-content xmlns:xlink="http://www.w3.org/1999/xlink" content-type="date" id="NCID0EVQBG" xlink:type="simple">VI.1997</named-content>, <named-content xmlns:xlink="http://www.w3.org/1999/xlink" content-type="date" id="NCID0EARBG" xlink:type="simple">15.IX.1997</named-content>, H. Thöny leg. (MWM). 2 ♂, No additional locality data: <named-content xmlns:xlink="http://www.w3.org/1999/xlink" content-type="dwc:institutional_code" xlink:type="simple">USNM</named-content>-Mimal: 2729, 2730 (<named-content xmlns:xlink="http://www.w3.org/1999/xlink" content-type="dwc:institutional_code" xlink:type="simple">USNM</named-content>). <bold>Rio de Janeiro</bold> 1 ♂, Barreira, Teresópolis: <named-content xmlns:xlink="http://www.w3.org/1999/xlink" content-type="date" id="NCID0EWRBG" xlink:type="simple">18.X.1955</named-content>, Coll. Gagarin (<named-content xmlns:xlink="http://www.w3.org/1999/xlink" content-type="dwc:institutional_code" xlink:type="simple">DZUP</named-content>). 1 ♂, Petrópolis: <named-content xmlns:xlink="http://www.w3.org/1999/xlink" content-type="date" id="NCID0ECSBG" xlink:type="simple">19.XI.1928</named-content>, Gagarin leg., Coll. Gagarin (<named-content xmlns:xlink="http://www.w3.org/1999/xlink" content-type="dwc:institutional_code" xlink:type="simple">DZUP</named-content>). 4 ♂, Parque Nacional do Itatiaia, Lago Azul, 800 m: <named-content xmlns:xlink="http://www.w3.org/1999/xlink" content-type="date" id="NCID0EOSBG" xlink:type="simple">20–22.VI.1955</named-content>, R. Barros, D. Albuquerque, &amp; Pearson leg. (<named-content xmlns:xlink="http://www.w3.org/1999/xlink" content-type="dwc:institutional_code" xlink:type="simple">NHMUK</named-content>). 1 ♂, Itatiaia, <named-content xmlns:xlink="http://www.w3.org/1999/xlink" xlink:type="simple" content-type="institution" xlink:href="http://grbio.org/institution/horto-florestal" id="NCID0ECTBG">Horto Florestal</named-content> (=horticultural garden), 800 m: <named-content xmlns:xlink="http://www.w3.org/1999/xlink" content-type="date" id="NCID0EHTBG" xlink:type="simple">10.VIII.1953</named-content>, Travassos &amp; Pearson leg., Brit. Mus. 1962-112 (<named-content xmlns:xlink="http://www.w3.org/1999/xlink" content-type="dwc:institutional_code" xlink:type="simple">NHMUK</named-content>). 1 ♂, No additional locality data: Coll. Thalenhorst, Coll. Staudinger (<abbrev xmlns:xlink="http://www.w3.org/1999/xlink" content-type="institution" xlink:title="Museum für Naturkunde der Humboldt-Universität zu Berlin, Germany" id="ABBRID0ETTBG" xlink:type="simple">MNHU</abbrev>). <bold>São Paulo</bold>: 9 ♂, 1 ♀, Guapiara, Paivinha, 800 m: <named-content xmlns:xlink="http://www.w3.org/1999/xlink" content-type="date" id="NCID0E1TBG" xlink:type="simple">5–6.XI.2004</named-content> (1 ♂), <named-content xmlns:xlink="http://www.w3.org/1999/xlink" content-type="date" id="NCID0E5TBG" xlink:type="simple">24–27.VII.2005</named-content> (2 ♂), <named-content xmlns:xlink="http://www.w3.org/1999/xlink" content-type="date" id="NCID0ECUBG" xlink:type="simple">18.VII.2007</named-content> (1 ♂), <named-content xmlns:xlink="http://www.w3.org/1999/xlink" content-type="date" id="NCID0EGUBG" xlink:type="simple">11.VIII.2007</named-content> (3 ♂, 1 ♀), <named-content xmlns:xlink="http://www.w3.org/1999/xlink" content-type="date" id="NCID0EKUBG" xlink:type="simple">12.IX.2007</named-content> (2 ♂), C. Mielke leg., Coll. C. Mielke 25.772, 26.433, 26.535, 26.537, 26.680, 26.955, 26.977, 27.060, 28.074, 28.106 (<abbrev xmlns:xlink="http://www.w3.org/1999/xlink" content-type="collection" xlink:title="Coll. Carlos G. C. Mielke, Curitiba, Paraná, Brazil" id="ABBRID0EOUBG" xlink:type="simple">CGCM</abbrev>). 1 ♂, Embu-Guaçu: Sitío, L. Travassos F. leg. (<abbrev xmlns:xlink="http://www.w3.org/1999/xlink" content-type="collection" xlink:title="Coll. Daniel Herbin, Garidech, France" id="ABBRID0ETUBG" xlink:type="simple">CDH</abbrev>). 4 ♂, Apiaí, 750 m: <named-content xmlns:xlink="http://www.w3.org/1999/xlink" content-type="date" id="NCID0EYUBG" xlink:type="simple">8.VIII.2006</named-content> (2 ♂), <named-content xmlns:xlink="http://www.w3.org/1999/xlink" content-type="date" id="NCID0E3UBG" xlink:type="simple">7.IX.2007</named-content> (2 ♂), C. Mielke leg. (<abbrev xmlns:xlink="http://www.w3.org/1999/xlink" content-type="collection" xlink:title="Coll. Daniel Herbin, Garidech, France" id="ABBRID0EAVBG" xlink:type="simple">CDH</abbrev>). 1 ♂, Ypiranga [<italic>recte</italic> Ipiranga, São Paulo]: <named-content xmlns:xlink="http://www.w3.org/1999/xlink" content-type="date" id="NCID0EHVBG" xlink:type="simple">V.1924</named-content>, R. Spitz, Rothschild Bequest, BM 1939–1 (<named-content xmlns:xlink="http://www.w3.org/1999/xlink" content-type="dwc:institutional_code" xlink:type="simple">NHMUK</named-content>). 2 ♂, Alto da Serra [Paranapiacaba]: <named-content xmlns:xlink="http://www.w3.org/1999/xlink" content-type="date" id="NCID0E1VBG" xlink:type="simple">VI.1926, VII.1928</named-content>, R. Spitz leg., Rothschild Bequest, BM 1939–1 (<named-content xmlns:xlink="http://www.w3.org/1999/xlink" content-type="dwc:institutional_code" xlink:type="simple">NHMUK</named-content>). 2 ♂, Salesópolis, Boracea [Boracéia], 850 m: <named-content xmlns:xlink="http://www.w3.org/1999/xlink" content-type="date" id="NCID0EUWBG" xlink:type="simple">26.VIII.1949</named-content>, Travassos, Travassos Filho, Pearson, &amp; Rabello leg., Brit. Mus. 1962-112 (<named-content xmlns:xlink="http://www.w3.org/1999/xlink" content-type="dwc:institutional_code" xlink:type="simple">NHMUK</named-content>); <named-content xmlns:xlink="http://www.w3.org/1999/xlink" content-type="date" id="NCID0EAXBG" xlink:type="simple">23–26.V.1952</named-content>, Pearson leg., 528, <named-content xmlns:xlink="http://www.w3.org/1999/xlink" content-type="dwc:institutional_code" xlink:type="simple">USNM</named-content>-Mimal: 2424 (<named-content xmlns:xlink="http://www.w3.org/1999/xlink" content-type="dwc:institutional_code" xlink:type="simple">USNM</named-content>). <bold>Paraná</bold>: 2 ♂, Ponta Grossa: <named-content xmlns:xlink="http://www.w3.org/1999/xlink" content-type="date" id="NCID0EWXBG" xlink:type="simple">IV.1948</named-content>, No. 1552, Coll. F. Justus Jor (<named-content xmlns:xlink="http://www.w3.org/1999/xlink" content-type="dwc:institutional_code" xlink:type="simple">DZUP</named-content>). 1 ♂, Tijucas do Sul [<italic>recte</italic> Guaratuba], Castelhanos, <named-content xmlns:xlink="http://www.w3.org/1999/xlink" content-type="dwc:verbatimCoordinates" xlink:type="simple"><named-content content-type="geo-json" specific-use="{&#34;type&#34;:&#34;Point&#34;,&#34;coordinates&#34;:[-54.650000,-20.433333]}" id="NCID0EHYBG" xlink:type="simple">20°26'S, 54°39'W</named-content></named-content> [coordinates likely incorrect], 500 m: <named-content xmlns:xlink="http://www.w3.org/1999/xlink" content-type="date" id="NCID0EMYBG" xlink:type="simple">1.VI.1999</named-content>, H. Thöny leg. (MWM). <bold>Santa Catarina</bold>: 1 ♂, São Bento do Sul, Rio Vermelho, Road to Rio Natal, <named-content xmlns:xlink="http://www.w3.org/1999/xlink" content-type="dwc:verbatimCoordinates" xlink:type="simple"><named-content content-type="geo-json" specific-use="{&#34;type&#34;:&#34;Point&#34;,&#34;coordinates&#34;:[-49.307847,-26.333547]}" id="NCID0E4YBG" xlink:type="simple">26°20'00.77"S, 49°18'28.25"W</named-content></named-content>, 503 m: no date, Rank leg., genitalia prep. D. Herbin ref H. 1013 (<abbrev xmlns:xlink="http://www.w3.org/1999/xlink" content-type="collection" xlink:title="Coll. Daniel Herbin, Garidech, France" id="ABBRID0ECZBG" xlink:type="simple">CDH</abbrev>). 8 ♂, São Bento do Sul, Rio Natal, 850 m: <named-content xmlns:xlink="http://www.w3.org/1999/xlink" content-type="date" id="NCID0EHZBG" xlink:type="simple">VI.1998</named-content>, <named-content xmlns:xlink="http://www.w3.org/1999/xlink" content-type="date" id="NCID0ESZBG" xlink:type="simple">VII.1998</named-content>, <named-content xmlns:xlink="http://www.w3.org/1999/xlink" content-type="date" id="NCID0EWZBG" xlink:type="simple">VIII.1998</named-content>, <named-content xmlns:xlink="http://www.w3.org/1999/xlink" content-type="date" id="NCID0E1ZBG" xlink:type="simple">IX.1998</named-content>, <named-content xmlns:xlink="http://www.w3.org/1999/xlink" content-type="date" id="NCID0E5ZBG" xlink:type="simple">X.1998</named-content>, <named-content xmlns:xlink="http://www.w3.org/1999/xlink" content-type="date" id="NCID0EC1BG" xlink:type="simple">VII.1999</named-content>, H. Thöny leg. (MWM). 1 ♂, Blumenau: E. Wenzel S.G. leg. (<abbrev xmlns:xlink="http://www.w3.org/1999/xlink" content-type="institution" xlink:title="Museum für Naturkunde der Humboldt-Universität zu Berlin, Germany" id="ABBRID0EG1BG" xlink:type="simple">MNHU</abbrev>). 1 ♂, No additional locality data: St Laurent diss.: 2-26-16:7 (<named-content xmlns:xlink="http://www.w3.org/1999/xlink" content-type="dwc:institutional_code" xlink:type="simple">CUIC</named-content>). 1 ♂, No additional locality data/illegible: Dognin Coll., 269, <named-content xmlns:xlink="http://www.w3.org/1999/xlink" content-type="dwc:institutional_code" xlink:type="simple">USNM</named-content>-Mimal: 2678 (<named-content xmlns:xlink="http://www.w3.org/1999/xlink" content-type="dwc:institutional_code" xlink:type="simple">USNM</named-content>). <bold>No state</bold>: 1 ♀, “Brasil”, Mssn. G. (<abbrev xmlns:xlink="http://www.w3.org/1999/xlink" content-type="institution" xlink:title="Museum für Naturkunde der Humboldt-Universität zu Berlin, Germany" id="ABBRID0EF2BG" xlink:type="simple">MNHU</abbrev>).</p></tp:treatment-sec><tp:treatment-sec sec-type="diagnosis" id="SECID0EK2BG"><title>Diagnosis.</title><p>Compared to the other two species in the genus, <italic><tp:taxon-name><tp:taxon-name-part taxon-name-part-type="genus">Tarema</tp:taxon-name-part> <tp:taxon-name-part taxon-name-part-type="species">fuscosa</tp:taxon-name-part></tp:taxon-name></italic> is easily recognized by the very dark brown to nearly black ground color, with a dark patch at <!--PageBreak--><!--PageBreak-->the apex of the forewings surrounded by pale cream markings. The male genitalia is unique in having heavily sclerotized, spiny, club-like vincular arms that are not connected lengthwise to the valves. This is also the only species in the genus with an ovoid gnathos plate. Additionally, the dorsal projection of the phallus is short and spiny, not smooth as in the other two species. The female genitalia have a smaller corpus bursae than in <italic><tp:taxon-name><tp:taxon-name-part taxon-name-part-type="genus">Tarema</tp:taxon-name-part> <tp:taxon-name-part taxon-name-part-type="species">rivara</tp:taxon-name-part></tp:taxon-name></italic> and a broad singular tergite VIII, as opposed to the trilobed corresponding tergite of <italic><tp:taxon-name><tp:taxon-name-part taxon-name-part-type="genus">Tarema</tp:taxon-name-part> <tp:taxon-name-part taxon-name-part-type="species">rivara</tp:taxon-name-part></tp:taxon-name></italic>.</p></tp:treatment-sec><tp:treatment-sec sec-type="description" id="SECID0ER3BG"><title>Description.</title><p>
            <bold>Male.</bold> <italic>Head</italic>: As for genus, grayish brown; antenna coloration usually as for head, though pectination darker brown than flagellum; labial palpus reduced, apparently three segmented, but third segment much reduced. <italic>Thorax</italic>: Coloration similar to that of head, though appearing hoary due to banded brown and pale khaki to cream colored scales, prothorax with more heavily concentrated khaki or cream colored scales. <italic>Legs</italic>: Coloration as for thorax, though femur and tibia darker brown, tarsus lighter, cream colored. <italic>Forewing dorsum</italic>: Forewing length: 11–16 mm, avg.: 13.8 mm, wingspan: 22–31 mm, n=17. Ground color ranging from pale reddish brown to nearly black, overall generously shaded by cream colored scales giving the wing a hoary, layered appearance. Postmedial line as for genus, but coloration light cream not bordered externally with black except for darkened region concentrated near to tornus. Ante- and median areas usually concolorous, submarginal area with reduced cream colored scales, appearing much darker red-brown, brown, to nearly black. Apical half of submarginal area with postmedial lunule, the latter either slightly curved toward wing margin, or nearly parallel with margin, especially along apical half of lunule, basal half of submarginal area with darker red-brown or black patch along postmedial line, apex with darker brown patch outlined by white lunule and cream colored patch immediately beneath darker apical patch. Costa appearing lighter than most of wing due to heavy concentration of cream or khaki colored scales. Discal spot as for genus. Fringe light gray to khaki with lighter and darker patches. <italic>Forewing ventrum</italic>: Similar to dorsum but usually lighter due to more extensive covering of cream and khaki scales, some of which appear yellowish, apical half of submarginal area darker than that of dorsum, except where interrupted by lighter band below apical patch; antemedial line always absent, postmedial line never straight, angled outward toward wing margin mesally. <italic>Hindwing dorsum</italic>: Coloration as for forewing dorsum, following similar patterning but antemedial line absent, postmedial line slightly concave, and submarginal area more uniformly dark reddish brown, dark brown, or black, always with contrasting orange patch of scales mesally. <italic>Hindwing ventrum</italic>: Following same pattern as forewing ventrum, postmedial lunule reduced to straight, faint streak. <italic>Abdomen</italic>: As for genus, concolorous with thorax. <italic>Genitalia</italic>: (Fig. <xref ref-type="fig" rid="F3">12</xref>) n=7. Vinculum somewhat ovoid, ventrally with reduced saccus. Uncus robust but reduced to slightly triangular stump with slight bidentation terminally. Gnathos an ovoid, elongated, mesally indented plate. Valves short, rounded, weakly sclerotized mesally. Base of valves with pair of long, fingerlike projections. Valves with more heavily sclerotized, spined accessory arms connected to vinculum. Accessory arms narrow and tube-like, terminating in enlarged club end with spines concentrated terminally or present along entire length of arm. Diaphragm with pair of horsetail-like setal patches consisting of very <!--PageBreak-->long setae that extend outward over phallus below gnathos plate, setae curled backward at end. Phallus broad, large, widened distally, with two elongated accessory projections, one projection more variable in length, superior to phallus, irregular, pointed, spined; other projection longer, narrower, running laterally along phallus originating from within phallus, tip of second projection sharp, angled backward. Vesica balloon-<!--PageBreak-->like, slightly scobinate, separated into fairly distinct diverticula. <bold>Female.</bold> <italic>Head</italic>: Similar to male, but broader, antennae and labial palpi smaller. <italic>Thorax</italic>: As in male, though cream colored scales may be a bit yellower. <italic>Legs</italic>: As in male. <italic>Forewing dorsum</italic>: Forewing length: 17.0–18.5 mm, avg.: 17.5 mm, wingspan: 31.0–34.5 mm, n=3. Sexual dimorphism reduced, as in male but slightly broader, postmedial line usually more noticeably bent. <italic>Forewing ventrum</italic>: Similar to forewing ventrum of male, but veins usually lined with yellow scales. <italic>Hindwing dorsum</italic>: Coloration and markings as for forewing dorsum, orange mesal patch present in male very faint in female. <italic>Hindwing ventrum</italic>: Follows same pattern as forewing ventrum. <italic>Abdomen</italic>: As in male but slightly more robust. Tergite VIII as single broad plate, sternite VIII as wrinkled mass consisting of two pieces, covered in thick, branched setae. <italic>Genitalia</italic>: (Fig. <xref ref-type="fig" rid="F4">15</xref>) n=1. As for genus but particularly stout, robust. Corpus bursae somewhat reduced in size.</p></tp:treatment-sec><tp:treatment-sec sec-type="distribution" id="SECID0EL5BG"><title>Distribution</title><p>
            <bold>(Fig. <xref ref-type="fig" rid="F5">16</xref>).</bold> Although we report a few records from central Brazil (Distrito Federal), most records of this species are restricted to the Brazilian Atlantic Forest in the states of Bahia, Espírito Santo, Rio de Janeiro, São Paulo, Paraná, and Santa Catarina. See remarks for potential issues pertaining to the Cerrado records.</p></tp:treatment-sec><tp:treatment-sec sec-type="remarks" id="SECID0EY5BG"><title>Remarks.</title><p>As mentioned in the remarks of <italic><tp:taxon-name><tp:taxon-name-part taxon-name-part-type="genus">Tarema</tp:taxon-name-part> <tp:taxon-name-part taxon-name-part-type="species">rivara</tp:taxon-name-part></tp:taxon-name></italic>, <italic><tp:taxon-name><tp:taxon-name-part taxon-name-part-type="genus">Tarema</tp:taxon-name-part> <tp:taxon-name-part taxon-name-part-type="species">fuscosa</tp:taxon-name-part></tp:taxon-name></italic> shows a trend in distribution where it is more commonly encountered in humid Atlantic Forest than elsewhere in Brazil. Although we do have some records of <italic><tp:taxon-name><tp:taxon-name-part taxon-name-part-type="genus">Tarema</tp:taxon-name-part> <tp:taxon-name-part taxon-name-part-type="species">fuscosa</tp:taxon-name-part></tp:taxon-name></italic> from Distrito Federal, there is a possibility that they were mislabeled. Out of over 100 examined specimens of <italic><tp:taxon-name><tp:taxon-name-part taxon-name-part-type="genus">Tarema</tp:taxon-name-part> <tp:taxon-name-part taxon-name-part-type="species">fuscosa</tp:taxon-name-part></tp:taxon-name></italic>, the only Cerrado material was from the same collector, who also collected in regions where <italic><tp:taxon-name><tp:taxon-name-part taxon-name-part-type="genus">Tarema</tp:taxon-name-part> <tp:taxon-name-part taxon-name-part-type="species">fuscosa</tp:taxon-name-part></tp:taxon-name></italic> would be more expected, such as the Brazilian states of Paraná and São Paulo. We could not locate any <italic><tp:taxon-name><tp:taxon-name-part taxon-name-part-type="genus">Tarema</tp:taxon-name-part> <tp:taxon-name-part taxon-name-part-type="species">fuscosa</tp:taxon-name-part></tp:taxon-name></italic> specimens from the Cerrado among the <tp:taxon-name><tp:taxon-name-part taxon-name-part-type="family">Mimallonidae</tp:taxon-name-part></tp:taxon-name> specimens collected there in the <named-content xmlns:xlink="http://www.w3.org/1999/xlink" content-type="dwc:institutional_code" xlink:type="simple">USNM</named-content>, <named-content xmlns:xlink="http://www.w3.org/1999/xlink" content-type="dwc:institutional_code" xlink:type="simple">NHMUK</named-content>, or <named-content xmlns:xlink="http://www.w3.org/1999/xlink" content-type="dwc:institutional_code" xlink:type="simple">CPAC</named-content>.</p><p>Prior to this work, the female of <italic><tp:taxon-name><tp:taxon-name-part taxon-name-part-type="genus">Tarema</tp:taxon-name-part> <tp:taxon-name-part taxon-name-part-type="species">fuscosa</tp:taxon-name-part></tp:taxon-name></italic> was not reported in the literature; therefore we describe and figure it here for the first time.</p></tp:treatment-sec><tp:treatment-sec><!--Section generated to contain objects referenced in tp:taxon-treatment.--><fig id="F2" position="float" orientation="portrait"><label>Figures 7–10.</label><caption><p>
          <italic><tp:taxon-name><tp:taxon-name-part taxon-name-part-type="genus">Tarema</tp:taxon-name-part></tp:taxon-name></italic> adults, <bold>a</bold> dorsal <bold>b</bold> ventral. <bold>7</bold> <italic><tp:taxon-name><tp:taxon-name-part taxon-name-part-type="genus">Tarema</tp:taxon-name-part> <tp:taxon-name-part taxon-name-part-type="species">bruna</tp:taxon-name-part></tp:taxon-name></italic> holotype ♂, Brazil, São Paulo, Alto da Serra [Paranapiacaba] (<named-content xmlns:xlink="http://www.w3.org/1999/xlink" content-type="dwc:institutional_code" xlink:type="simple">NHMUK</named-content>) <bold>8</bold> <italic><tp:taxon-name><tp:taxon-name-part taxon-name-part-type="genus">Tarema</tp:taxon-name-part> <tp:taxon-name-part taxon-name-part-type="species">fuscosa</tp:taxon-name-part></tp:taxon-name></italic> lectotype ♂, Brazil, Paraná, Castro (<named-content xmlns:xlink="http://www.w3.org/1999/xlink" content-type="dwc:institutional_code" xlink:type="simple">NHMUK</named-content>) <bold>9</bold> <italic><tp:taxon-name><tp:taxon-name-part taxon-name-part-type="genus">Tarema</tp:taxon-name-part> <tp:taxon-name-part taxon-name-part-type="species">fuscosa</tp:taxon-name-part></tp:taxon-name></italic> ♂, Brazil, São Paulo, Guapiara, Paivinha, 800 m (<abbrev xmlns:xlink="http://www.w3.org/1999/xlink" content-type="collection" xlink:title="Coll. Carlos G. C. Mielke, Curitiba, Paraná, Brazil" id="ABBRID0ETQAG" xlink:type="simple">CGCM</abbrev>) <bold>10</bold> <italic><tp:taxon-name><tp:taxon-name-part taxon-name-part-type="genus">Tarema</tp:taxon-name-part> <tp:taxon-name-part taxon-name-part-type="species">fuscosa</tp:taxon-name-part></tp:taxon-name></italic> ♀, Brazil, São Paulo, Guapiara, Paivinha, 800 m (<abbrev xmlns:xlink="http://www.w3.org/1999/xlink" content-type="collection" xlink:title="Coll. Carlos G. C. Mielke, Curitiba, Paraná, Brazil" id="ABBRID0EERAG" xlink:type="simple">CGCM</abbrev>). Scale bar: 1 cm.</p></caption><graphic xmlns:xlink="http://www.w3.org/1999/xlink" xlink:href="zookeys-646-119-g002.jpg" position="float" orientation="portrait" xlink:type="simple" id="oo_118840.jpg"/></fig><fig id="F3" position="float" orientation="portrait"><label>Figures 11–13.</label><caption><p>
          <italic><tp:taxon-name><tp:taxon-name-part taxon-name-part-type="genus">Tarema</tp:taxon-name-part></tp:taxon-name></italic> male genitalia, <bold>a</bold> ventral <bold>b</bold> lateral <bold>c</bold> phallus lateral. <bold>11</bold> <italic><tp:taxon-name><tp:taxon-name-part taxon-name-part-type="genus">Tarema</tp:taxon-name-part> <tp:taxon-name-part taxon-name-part-type="species">rivara</tp:taxon-name-part></tp:taxon-name></italic>, Brazil, Distrito Federal, Estação Florestal, Cabeça do Veado, 1100 m, St Laurent diss.: 3-14-16:7 (<named-content xmlns:xlink="http://www.w3.org/1999/xlink" content-type="dwc:institutional_code" xlink:type="simple">CNC</named-content>) <bold>12</bold> <italic><tp:taxon-name><tp:taxon-name-part taxon-name-part-type="genus">Tarema</tp:taxon-name-part> <tp:taxon-name-part taxon-name-part-type="species">fuscosa</tp:taxon-name-part></tp:taxon-name></italic>, Brazil, Santa Catarina, St Laurent diss.: 2-26-16:7 (<named-content xmlns:xlink="http://www.w3.org/1999/xlink" content-type="dwc:institutional_code" xlink:type="simple">CUIC</named-content>) <bold>13</bold> <italic><tp:taxon-name><tp:taxon-name-part taxon-name-part-type="genus">Tarema</tp:taxon-name-part> <tp:taxon-name-part taxon-name-part-type="species">bruna</tp:taxon-name-part></tp:taxon-name></italic> holotype, Brazil, São Paulo, Alto da Serra [Paranapiacaba], NHMUK010402168 genitalia prep. [13b horizontally flipped] (<named-content xmlns:xlink="http://www.w3.org/1999/xlink" content-type="dwc:institutional_code" xlink:type="simple">NHMUK</named-content>). Scale bar: 1 mm.</p></caption><graphic xmlns:xlink="http://www.w3.org/1999/xlink" xlink:href="zookeys-646-119-g003.jpg" position="float" orientation="portrait" xlink:type="simple" id="oo_118841.jpg"/></fig><fig id="F4" position="float" orientation="portrait"><label>Figures 14, 15.</label><caption><p>
          <italic><tp:taxon-name><tp:taxon-name-part taxon-name-part-type="genus">Tarema</tp:taxon-name-part></tp:taxon-name></italic> female genitalia, <bold>a</bold> ventral <bold>b</bold> dorsal. <bold>14</bold> <italic><tp:taxon-name><tp:taxon-name-part taxon-name-part-type="genus">Tarema</tp:taxon-name-part> <tp:taxon-name-part taxon-name-part-type="species">rivara</tp:taxon-name-part></tp:taxon-name></italic>, Brazil, Distrito Federal, Estação Florestal, Cabeça do Veado, 1100 m, St Laurent diss.: 3-14-16:8 (<named-content xmlns:xlink="http://www.w3.org/1999/xlink" content-type="dwc:institutional_code" xlink:type="simple">CNC</named-content>) <bold>15</bold> <italic><tp:taxon-name><tp:taxon-name-part taxon-name-part-type="genus">Tarema</tp:taxon-name-part> <tp:taxon-name-part taxon-name-part-type="species">fuscosa</tp:taxon-name-part></tp:taxon-name></italic>, Brazil, São Paulo, Guapiara, Paivinha, 800 m, C. Mielke genitalia prep. <abbrev xmlns:xlink="http://www.w3.org/1999/xlink" content-type="collection" xlink:title="Coll. Carlos G. C. Mielke, Curitiba, Paraná, Brazil" id="ABBRID0EXVAG" xlink:type="simple">CGCM</abbrev> 26.955 (<abbrev xmlns:xlink="http://www.w3.org/1999/xlink" content-type="collection" xlink:title="Coll. Carlos G. C. Mielke, Curitiba, Paraná, Brazil" id="ABBRID0E3VAG" xlink:type="simple">CGCM</abbrev>). Scale bar: 1 mm.</p></caption><graphic xmlns:xlink="http://www.w3.org/1999/xlink" xlink:href="zookeys-646-119-g004.jpg" position="float" orientation="portrait" xlink:type="simple" id="oo_118842.jpg"/></fig><fig id="F5" position="float" orientation="portrait"><label>Figure 16.</label><caption><p>Known distribution of <italic><tp:taxon-name><tp:taxon-name-part taxon-name-part-type="genus">Tarema</tp:taxon-name-part></tp:taxon-name></italic>. Numbers superimposed on the map refer to the following annotations: <bold>1</bold> Outlier data point for <italic><tp:taxon-name><tp:taxon-name-part taxon-name-part-type="genus">Tarema</tp:taxon-name-part> <tp:taxon-name-part taxon-name-part-type="species">fuscosa</tp:taxon-name-part></tp:taxon-name></italic> in Brazil, Distrito Federal may be erroneous (see remarks for that species). <bold>2</bold> The point where all three symbols are found on top of each other is a single locality, that being Brazil, São Paulo, Paranapiacaba. <bold>3</bold> Data point for <italic><tp:taxon-name><tp:taxon-name-part taxon-name-part-type="genus">Tarema</tp:taxon-name-part> <tp:taxon-name-part taxon-name-part-type="species">rivara</tp:taxon-name-part></tp:taxon-name></italic> in Brazil, Santa Catarina is placed at the center of the state because no detailed locality data is available for this species from Santa Catarina.</p></caption><graphic xmlns:xlink="http://www.w3.org/1999/xlink" xlink:href="zookeys-646-119-g005.jpg" position="float" orientation="portrait" xlink:type="simple" id="oo_118843.jpg"/></fig></tp:treatment-sec><ref-list><ref id="B8"><mixed-citation xmlns:xlink="http://www.w3.org/1999/xlink" xlink:type="simple">
          <person-group><name name-style="western"><surname>Schaus</surname><given-names>W</given-names></name></person-group> (<year>1928</year>) <article-title>Familie <tp:taxon-name><tp:taxon-name-part taxon-name-part-type="family">Mimallonidae</tp:taxon-name-part></tp:taxon-name>.</article-title> In: <person-group><name name-style="western"><surname>Seitz</surname><given-names>A</given-names></name></person-group> (<role>Ed.</role>) <source>Die Gross-Schmetterlinge der Erde. 6. Die amerikanischen Spinner und Schwärmer</source>. <publisher-name>A. Kernen</publisher-name>, <publisher-loc>Stuttgart</publisher-loc>, <fpage>635</fpage>–<lpage>672</lpage>.</mixed-citation></ref><ref id="B3"><mixed-citation xmlns:xlink="http://www.w3.org/1999/xlink" xlink:type="simple">
          <person-group><name name-style="western"><surname>Gaede</surname><given-names>M</given-names></name></person-group> (<year>1931</year>) <article-title>Pars 50: <tp:taxon-name><tp:taxon-name-part taxon-name-part-type="family">Mimallonidae</tp:taxon-name-part></tp:taxon-name>.</article-title> In: <person-group><name name-style="western"><surname>Strand</surname><given-names>E</given-names></name></person-group> (<role>Ed.</role>) <source>Lepidopterorum Catalogus</source>. <publisher-name>W. Junk</publisher-name>, <publisher-loc>Berlin</publisher-loc>, <fpage>2</fpage>–<lpage>19</lpage>.</mixed-citation></ref><ref id="B1"><mixed-citation xmlns:xlink="http://www.w3.org/1999/xlink" xlink:type="simple">
          <person-group><name name-style="western"><surname>Becker</surname><given-names>VO</given-names></name></person-group> (<year>1996</year>) <article-title><tp:taxon-name><tp:taxon-name-part taxon-name-part-type="family">Mimallonidae</tp:taxon-name-part></tp:taxon-name>.</article-title> In: <person-group><name name-style="western"><surname>Heppner</surname><given-names>JB</given-names></name></person-group> (<role>Ed.</role>) <source>Atlas of Neotropical <tp:taxon-name><tp:taxon-name-part taxon-name-part-type="order">Lepidoptera</tp:taxon-name-part></tp:taxon-name>, Checklist (Part 4B) – <tp:taxon-name><tp:taxon-name-part taxon-name-part-type="superfamily">Drepanoidea</tp:taxon-name-part></tp:taxon-name>, <tp:taxon-name><tp:taxon-name-part taxon-name-part-type="superfamily">Bombycoidea</tp:taxon-name-part></tp:taxon-name>, <tp:taxon-name><tp:taxon-name-part taxon-name-part-type="superfamily">Sphingoidea</tp:taxon-name-part></tp:taxon-name></source>. <publisher-name>Association for Tropical Lepidoptera</publisher-name> &amp; <publisher-name>Scientific Publishers</publisher-name>, <publisher-loc>Gainesville</publisher-loc>, <fpage>17</fpage>–<lpage>19</lpage>.</mixed-citation></ref></ref-list></tp:taxon-treatment>
