# Supplementary material for: Revision of the genus Tarema Schaus, 1896 (Lepidoptera, Mimallonoidea, Mimallonidae) with the description of a new species from southeastern Brazil
Source: Zookeys. 2017 Jan 19;(646):119–37. doi: 10.3897/zookeys.646.10897 (PMC5299444; doi:10.3897/zookeys.646.10897)
Supplement: XML Treatment for Tarema bruna [file zookeys.646.10897-treatment4.xml]

<!DOCTYPE tp:taxon-treatment
  PUBLIC "-//TaxonX//DTD Taxonomic Treatment Publishing DTD v0 20100105//EN" "tax-treatment-NSO.dtd">
<tp:taxon-treatment xmlns:tp="http://www.plazi.org/taxpub"><tp:treatment-meta><kwd-group><label>Taxon classification</label><kwd><named-content content-type="kingdom">Animalia</named-content></kwd><kwd><named-content content-type="order">Lepidoptera</named-content></kwd><kwd><named-content content-type="family">Mimallonidae</named-content></kwd></kwd-group><mixed-citation publication-type="journal"><person-group><name><surname>St Laurent</surname><given-names>Ryan A.</given-names></name><name><surname>Herbin</surname><given-names>Daniel</given-names></name><name><surname>Mielke</surname><given-names>Carlos G. C.</given-names></name></person-group><article-title>Revision of the genus <italic><tp:taxon-name><tp:taxon-name-part taxon-name-part-type="genus">Tarema</tp:taxon-name-part></tp:taxon-name></italic> Schaus, 1896 (<tp:taxon-name><tp:taxon-name-part taxon-name-part-type="order">Lepidoptera</tp:taxon-name-part></tp:taxon-name>, <tp:taxon-name><tp:taxon-name-part taxon-name-part-type="superfamily">Mimallonoidea</tp:taxon-name-part></tp:taxon-name>, <tp:taxon-name><tp:taxon-name-part taxon-name-part-type="family">Mimallonidae</tp:taxon-name-part></tp:taxon-name>) with the description of a new species from southeastern Brazil</article-title><source>Zookeys</source><day>19</day><month>1</month><year>2017</year><volume>2017</volume><issue>646</issue><fpage>119</fpage><lpage>137</lpage><pub-id pub-id-type="doi">10.3897/zookeys.646.10897</pub-id></mixed-citation></tp:treatment-meta><tp:nomenclature><tp:taxon-name>
            <tp:taxon-name-part taxon-name-part-type="genus">Tarema</tp:taxon-name-part>
            <tp:taxon-name-part taxon-name-part-type="species">bruna</tp:taxon-name-part>
            <object-id xmlns:xlink="http://www.w3.org/1999/xlink" content-type="zoobank" xlink:type="simple">http://zoobank.org/F649B060-A03F-4CD2-BF63-F35071A6B9A1</object-id>
          </tp:taxon-name><tp:taxon-status xmlns:xlink="http://www.w3.org/1999/xlink" xlink:type="simple">sp. n.</tp:taxon-status><xref ref-type="fig" rid="F2">Figs 7</xref><xref ref-type="fig" rid="F3">, 13</xref><xref ref-type="fig" rid="F5">, 16</xref></tp:nomenclature><tp:treatment-sec sec-type="type material" id="SECID0EUDAI"><title>Type material.</title><p>
            <bold>Holotype</bold>, ♂. <bold>BRAZIL: São Paulo</bold>: Alto de [<italic>recte</italic> da] Serra, [Paranapiacaba, Santo André], São Paulo, <named-content xmlns:xlink="http://www.w3.org/1999/xlink" content-type="date" id="NCID0EAEAI" xlink:type="simple">November, 1922</named-content>. (R. Spitz [leg.])./ Rothschild Bequest BM 1939-1/ [genitalia] VIAL NHMUK010402168 / NHMUK010318286/ HOLOTYPE male <italic><tp:taxon-name><tp:taxon-name-part taxon-name-part-type="genus">Tarema</tp:taxon-name-part> <tp:taxon-name-part taxon-name-part-type="species">bruna</tp:taxon-name-part></tp:taxon-name></italic> St Laurent, Herbin, &amp; C. Mielke, 2017 [handwritten red label]/ (<named-content xmlns:xlink="http://www.w3.org/1999/xlink" content-type="dwc:institutional_code" xlink:type="simple">NHMUK</named-content>). Type locality: Brazil: São Paulo: Paranapiacaba.</p></tp:treatment-sec><tp:treatment-sec sec-type="diagnosis" id="SECID0E4EAI"><title>Diagnosis.</title><p>Externally this species is most similar to <italic><tp:taxon-name><tp:taxon-name-part taxon-name-part-type="genus">Tarema</tp:taxon-name-part> <tp:taxon-name-part taxon-name-part-type="species">rivara</tp:taxon-name-part></tp:taxon-name></italic>, but can be easily distinguished by the earthen brown and clay brown coloration rather than orange or red-orange in <italic><tp:taxon-name><tp:taxon-name-part taxon-name-part-type="genus">Tarema</tp:taxon-name-part> <tp:taxon-name-part taxon-name-part-type="species">rivara</tp:taxon-name-part></tp:taxon-name></italic>. Additionally, in <italic><tp:taxon-name><tp:taxon-name-part taxon-name-part-type="genus">Tarema</tp:taxon-name-part> <tp:taxon-name-part taxon-name-part-type="species">bruna</tp:taxon-name-part></tp:taxon-name></italic> sp. n. the postmedial lunule reaches the wing margin without becoming highly diffuse, and is parallel to the wing margin for its entire length until bending outward. The male genitalia is unique in the extreme reduction of the heavily sclerotized vincular/valve arms, present as a small extension at <!--PageBreak-->the base of the valves. The phallus is also unique in the thinness of the dorsal projection, which is smooth as in <italic><tp:taxon-name><tp:taxon-name-part taxon-name-part-type="genus">Tarema</tp:taxon-name-part> <tp:taxon-name-part taxon-name-part-type="species">rivara</tp:taxon-name-part></tp:taxon-name></italic>, not spined as in <italic><tp:taxon-name><tp:taxon-name-part taxon-name-part-type="genus">Tarema</tp:taxon-name-part> <tp:taxon-name-part taxon-name-part-type="species">fuscosa</tp:taxon-name-part></tp:taxon-name></italic>.</p></tp:treatment-sec><tp:treatment-sec sec-type="description" id="SECID0EXGAI"><title>Description.</title><p>
            <bold>Male.</bold> <italic>Head</italic>: As for genus, coloration earthen brown. <italic>Thorax</italic>: Coloration similar to that of head, appearing hoary due to banded gray and cream colored scales interspersed amongst brown ones, prothorax covered almost entirely in these lighter scales. <italic>Legs</italic>: As for genus. <italic>Forewing dorsum</italic>: Forewing length: 13 mm, wingspan: 26 mm, n=1. Ground color a mixture of earthen brown tones and clay-brown, overall generously shaded by cream colored scales giving the wing a hoary, layered appearance, especially medially. Antemedial line faint, brown, wavy. Postmedial line as for genus but wavier, coloration light cream, not bordered by darker scales except for a small external portion above the tornus. Antemedial area with salmon orange hue, medial area lighter brown compared to darker submarginal area. Apical half of submarginal area with postmedial lunule, the latter parallel with margin, then smoothly curved toward margin reaching wing margin without becoming diffuse, basal half of submarginal area darkest brown, apical portion external to lunule lighter brown. Discal spot as for genus. Fringe light cream with lighter and darker patches. <italic>Forewing ventrum</italic>: Similar <!--PageBreak-->to dorsum but lighter due to more extensive covering of gray and cream colored scales; antemedial line absent, postmedial line faint, bulging outward toward wing margin mesally. Postmedial lunule present as on dorsum, more distinct than postmedial line. <italic>Hindwing dorsum</italic>: Coloration as for forewing dorsum, following similar patterning but antemedial line absent, postmedial line straight and faintly outlined by black scales, postmedial lunule very faint. <italic>Hindwing ventrum</italic>: Following same pattern as forewing ventrum, though discal mark very dark, well defined as black oval. <italic>Abdomen</italic>: As for genus, concolorous with thorax. <italic>Genitalia</italic>: (Fig. <xref ref-type="fig" rid="F3">13</xref>) n=1. Vinculum somewhat ovoid, ventrally with reduced saccus. Uncus robust but reduced to slightly triangular stump. Gnathos a tapered, elongated, hexagonal plate. Valves short, rounded. Base of valves with pair of long, fingerlike projections. Slightly more strongly sclerotized, small projections emanate from base of valves. Diaphragm with pair of horsetail-like setal patches consisting of very long setae that extend outward over phallus below gnathos plate, setae curled backward at end. Phallus broad, large, widened distally, with two elongated accessory projections, one projection superior to phallus, smooth, narrow, pointed, other projection longer, narrower, running laterally along phallus originating from within phallus, tip of second projection sharp, angled forward. Vesica balloon-like. <bold>Female.</bold> Unknown.</p></tp:treatment-sec><tp:treatment-sec sec-type="distribution" id="SECID0EZHAI"><title>Distribution</title><p>
            <bold>(Fig. <xref ref-type="fig" rid="F5">16</xref>).</bold> This new species is so far known only from the type locality at Paranapiacaba (previously known as Alto da Serra, a train station), São Paulo, Brazil. According to GoogleEarth, the elevation at this locality is approximately 700 m.</p></tp:treatment-sec><tp:treatment-sec sec-type="etymology" id="SECID0EGIAI"><title>Etymology.</title><p>This species is named for its brown (<italic><tp:taxon-name><tp:taxon-name-part taxon-name-part-type="species">bruna</tp:taxon-name-part></tp:taxon-name></italic> Latin) coloration, which largely distinguishes it from the red or orange <italic><tp:taxon-name><tp:taxon-name-part taxon-name-part-type="genus">Tarema</tp:taxon-name-part> <tp:taxon-name-part taxon-name-part-type="species">rivara</tp:taxon-name-part></tp:taxon-name></italic> and the black, gray, and cream-colored <italic><tp:taxon-name><tp:taxon-name-part taxon-name-part-type="genus">Tarema</tp:taxon-name-part> <tp:taxon-name-part taxon-name-part-type="species">fuscosa</tp:taxon-name-part></tp:taxon-name></italic>.</p></tp:treatment-sec><tp:treatment-sec sec-type="remarks" id="SECID0EKJAI"><title>Remarks.</title><p>The discovery of a unique new species of <italic><tp:taxon-name><tp:taxon-name-part taxon-name-part-type="genus">Tarema</tp:taxon-name-part></tp:taxon-name></italic> from eastern São Paulo is surprising because this is a relatively well-surveyed region of Brazil (R. A. St. Laurent pers. obs.). Both <italic><tp:taxon-name><tp:taxon-name-part taxon-name-part-type="genus">Tarema</tp:taxon-name-part> <tp:taxon-name-part taxon-name-part-type="species">rivara</tp:taxon-name-part></tp:taxon-name></italic> and <italic><tp:taxon-name><tp:taxon-name-part taxon-name-part-type="genus">Tarema</tp:taxon-name-part> <tp:taxon-name-part taxon-name-part-type="species">fuscosa</tp:taxon-name-part></tp:taxon-name></italic> have been collected from the type locality of <italic><tp:taxon-name><tp:taxon-name-part taxon-name-part-type="genus">Tarema</tp:taxon-name-part> <tp:taxon-name-part taxon-name-part-type="species">bruna</tp:taxon-name-part></tp:taxon-name></italic> (<named-content xmlns:xlink="http://www.w3.org/1999/xlink" content-type="dwc:institutional_code" xlink:type="simple">NHMUK</named-content>), though at different times of the year. As previously mentioned in the remarks of <italic><tp:taxon-name><tp:taxon-name-part taxon-name-part-type="genus">Tarema</tp:taxon-name-part> <tp:taxon-name-part taxon-name-part-type="species">rivara</tp:taxon-name-part></tp:taxon-name></italic>, that species is primarily a summer species, with records from Paranapiacaba in January, while <italic><tp:taxon-name><tp:taxon-name-part taxon-name-part-type="genus">Tarema</tp:taxon-name-part> <tp:taxon-name-part taxon-name-part-type="species">fuscosa</tp:taxon-name-part></tp:taxon-name></italic> has only been collected there in the winter (June and July). More material of <italic><tp:taxon-name><tp:taxon-name-part taxon-name-part-type="genus">Tarema</tp:taxon-name-part> <tp:taxon-name-part taxon-name-part-type="species">bruna</tp:taxon-name-part></tp:taxon-name></italic> will be needed to verify its voltinism.</p><p>An issue is presented by the fact that the type localities of <italic><tp:taxon-name><tp:taxon-name-part taxon-name-part-type="genus">Tarema</tp:taxon-name-part> <tp:taxon-name-part taxon-name-part-type="species">rivara</tp:taxon-name-part></tp:taxon-name></italic>, <italic><tp:taxon-name><tp:taxon-name-part taxon-name-part-type="genus">Tarema</tp:taxon-name-part> <tp:taxon-name-part taxon-name-part-type="species">macarina</tp:taxon-name-part></tp:taxon-name></italic>, and <italic><tp:taxon-name><tp:taxon-name-part taxon-name-part-type="genus">Tarema</tp:taxon-name-part> <tp:taxon-name-part taxon-name-part-type="species">bruna</tp:taxon-name-part></tp:taxon-name></italic> are all from São Paulo, Brazil with specific type locality information from within the state only available for <italic><tp:taxon-name><tp:taxon-name-part taxon-name-part-type="genus">Tarema</tp:taxon-name-part> <tp:taxon-name-part taxon-name-part-type="species">bruna</tp:taxon-name-part></tp:taxon-name></italic>. Therefore, the possibility arose that the name <italic><tp:taxon-name><tp:taxon-name-part taxon-name-part-type="genus">Tarema</tp:taxon-name-part> <tp:taxon-name-part taxon-name-part-type="species">macarina</tp:taxon-name-part></tp:taxon-name></italic> could be wrongfully synonymized with <italic><tp:taxon-name><tp:taxon-name-part taxon-name-part-type="genus">Tarema</tp:taxon-name-part> <tp:taxon-name-part taxon-name-part-type="species">rivara</tp:taxon-name-part></tp:taxon-name></italic> if indeed it is conspecific with the new species described herein. However, we consider the apparent rarity of <italic><tp:taxon-name><tp:taxon-name-part taxon-name-part-type="genus">Tarema</tp:taxon-name-part> <tp:taxon-name-part taxon-name-part-type="species">bruna</tp:taxon-name-part></tp:taxon-name></italic> combined with the genitalia similarities between the lectotype of <italic><tp:taxon-name><tp:taxon-name-part taxon-name-part-type="genus">Tarema</tp:taxon-name-part> <tp:taxon-name-part taxon-name-part-type="species">macarina</tp:taxon-name-part></tp:taxon-name></italic> and other <italic><tp:taxon-name><tp:taxon-name-part taxon-name-part-type="genus">Tarema</tp:taxon-name-part> <tp:taxon-name-part taxon-name-part-type="species">rivara</tp:taxon-name-part></tp:taxon-name></italic> females dissected from São Paulo and elsewhere, including Cerrado regions, more suggestive that the name <italic><tp:taxon-name><tp:taxon-name-part taxon-name-part-type="genus">Tarema</tp:taxon-name-part> <tp:taxon-name-part taxon-name-part-type="species">macarina</tp:taxon-name-part></tp:taxon-name></italic> does in fact represent the female of <italic><tp:taxon-name><tp:taxon-name-part taxon-name-part-type="genus">Tarema</tp:taxon-name-part> <tp:taxon-name-part taxon-name-part-type="species">rivara</tp:taxon-name-part></tp:taxon-name></italic>, a much more commonly collected and widespread species. If future evidence were found to contradict our hypothesis, <italic><tp:taxon-name><tp:taxon-name-part taxon-name-part-type="genus">Tarema</tp:taxon-name-part> <tp:taxon-name-part taxon-name-part-type="species">bruna</tp:taxon-name-part></tp:taxon-name></italic> would then be a junior and subjective synonym of <italic><tp:taxon-name><tp:taxon-name-part taxon-name-part-type="genus">Tarema</tp:taxon-name-part> <tp:taxon-name-part taxon-name-part-type="species">macarina</tp:taxon-name-part></tp:taxon-name></italic>. It is therefore necessary that more material of <italic><tp:taxon-name><tp:taxon-name-part taxon-name-part-type="genus">Tarema</tp:taxon-name-part> <tp:taxon-name-part taxon-name-part-type="species">bruna</tp:taxon-name-part></tp:taxon-name></italic> be found or collected, particularly in aim to locate the female of this species.</p><!--PageBreak--></tp:treatment-sec><tp:treatment-sec><!--Section generated to contain objects referenced in tp:taxon-treatment.--><fig id="F2" position="float" orientation="portrait"><label>Figures 7–10.</label><caption><p>
          <italic><tp:taxon-name><tp:taxon-name-part taxon-name-part-type="genus">Tarema</tp:taxon-name-part></tp:taxon-name></italic> adults, <bold>a</bold> dorsal <bold>b</bold> ventral. <bold>7</bold> <italic><tp:taxon-name><tp:taxon-name-part taxon-name-part-type="genus">Tarema</tp:taxon-name-part> <tp:taxon-name-part taxon-name-part-type="species">bruna</tp:taxon-name-part></tp:taxon-name></italic> holotype ♂, Brazil, São Paulo, Alto da Serra [Paranapiacaba] (<named-content xmlns:xlink="http://www.w3.org/1999/xlink" content-type="dwc:institutional_code" xlink:type="simple">NHMUK</named-content>) <bold>8</bold> <italic><tp:taxon-name><tp:taxon-name-part taxon-name-part-type="genus">Tarema</tp:taxon-name-part> <tp:taxon-name-part taxon-name-part-type="species">fuscosa</tp:taxon-name-part></tp:taxon-name></italic> lectotype ♂, Brazil, Paraná, Castro (<named-content xmlns:xlink="http://www.w3.org/1999/xlink" content-type="dwc:institutional_code" xlink:type="simple">NHMUK</named-content>) <bold>9</bold> <italic><tp:taxon-name><tp:taxon-name-part taxon-name-part-type="genus">Tarema</tp:taxon-name-part> <tp:taxon-name-part taxon-name-part-type="species">fuscosa</tp:taxon-name-part></tp:taxon-name></italic> ♂, Brazil, São Paulo, Guapiara, Paivinha, 800 m (<abbrev xmlns:xlink="http://www.w3.org/1999/xlink" content-type="collection" xlink:title="Coll. Carlos G. C. Mielke, Curitiba, Paraná, Brazil" id="ABBRID0ETQAG" xlink:type="simple">CGCM</abbrev>) <bold>10</bold> <italic><tp:taxon-name><tp:taxon-name-part taxon-name-part-type="genus">Tarema</tp:taxon-name-part> <tp:taxon-name-part taxon-name-part-type="species">fuscosa</tp:taxon-name-part></tp:taxon-name></italic> ♀, Brazil, São Paulo, Guapiara, Paivinha, 800 m (<abbrev xmlns:xlink="http://www.w3.org/1999/xlink" content-type="collection" xlink:title="Coll. Carlos G. C. Mielke, Curitiba, Paraná, Brazil" id="ABBRID0EERAG" xlink:type="simple">CGCM</abbrev>). Scale bar: 1 cm.</p></caption><graphic xmlns:xlink="http://www.w3.org/1999/xlink" xlink:href="zookeys-646-119-g002.jpg" position="float" orientation="portrait" xlink:type="simple" id="oo_118840.jpg"/></fig><fig id="F3" position="float" orientation="portrait"><label>Figures 11–13.</label><caption><p>
          <italic><tp:taxon-name><tp:taxon-name-part taxon-name-part-type="genus">Tarema</tp:taxon-name-part></tp:taxon-name></italic> male genitalia, <bold>a</bold> ventral <bold>b</bold> lateral <bold>c</bold> phallus lateral. <bold>11</bold> <italic><tp:taxon-name><tp:taxon-name-part taxon-name-part-type="genus">Tarema</tp:taxon-name-part> <tp:taxon-name-part taxon-name-part-type="species">rivara</tp:taxon-name-part></tp:taxon-name></italic>, Brazil, Distrito Federal, Estação Florestal, Cabeça do Veado, 1100 m, St Laurent diss.: 3-14-16:7 (<named-content xmlns:xlink="http://www.w3.org/1999/xlink" content-type="dwc:institutional_code" xlink:type="simple">CNC</named-content>) <bold>12</bold> <italic><tp:taxon-name><tp:taxon-name-part taxon-name-part-type="genus">Tarema</tp:taxon-name-part> <tp:taxon-name-part taxon-name-part-type="species">fuscosa</tp:taxon-name-part></tp:taxon-name></italic>, Brazil, Santa Catarina, St Laurent diss.: 2-26-16:7 (<named-content xmlns:xlink="http://www.w3.org/1999/xlink" content-type="dwc:institutional_code" xlink:type="simple">CUIC</named-content>) <bold>13</bold> <italic><tp:taxon-name><tp:taxon-name-part taxon-name-part-type="genus">Tarema</tp:taxon-name-part> <tp:taxon-name-part taxon-name-part-type="species">bruna</tp:taxon-name-part></tp:taxon-name></italic> holotype, Brazil, São Paulo, Alto da Serra [Paranapiacaba], NHMUK010402168 genitalia prep. [13b horizontally flipped] (<named-content xmlns:xlink="http://www.w3.org/1999/xlink" content-type="dwc:institutional_code" xlink:type="simple">NHMUK</named-content>). Scale bar: 1 mm.</p></caption><graphic xmlns:xlink="http://www.w3.org/1999/xlink" xlink:href="zookeys-646-119-g003.jpg" position="float" orientation="portrait" xlink:type="simple" id="oo_118841.jpg"/></fig><fig id="F5" position="float" orientation="portrait"><label>Figure 16.</label><caption><p>Known distribution of <italic><tp:taxon-name><tp:taxon-name-part taxon-name-part-type="genus">Tarema</tp:taxon-name-part></tp:taxon-name></italic>. Numbers superimposed on the map refer to the following annotations: <bold>1</bold> Outlier data point for <italic><tp:taxon-name><tp:taxon-name-part taxon-name-part-type="genus">Tarema</tp:taxon-name-part> <tp:taxon-name-part taxon-name-part-type="species">fuscosa</tp:taxon-name-part></tp:taxon-name></italic> in Brazil, Distrito Federal may be erroneous (see remarks for that species). <bold>2</bold> The point where all three symbols are found on top of each other is a single locality, that being Brazil, São Paulo, Paranapiacaba. <bold>3</bold> Data point for <italic><tp:taxon-name><tp:taxon-name-part taxon-name-part-type="genus">Tarema</tp:taxon-name-part> <tp:taxon-name-part taxon-name-part-type="species">rivara</tp:taxon-name-part></tp:taxon-name></italic> in Brazil, Santa Catarina is placed at the center of the state because no detailed locality data is available for this species from Santa Catarina.</p></caption><graphic xmlns:xlink="http://www.w3.org/1999/xlink" xlink:href="zookeys-646-119-g005.jpg" position="float" orientation="portrait" xlink:type="simple" id="oo_118843.jpg"/></fig></tp:treatment-sec></tp:taxon-treatment>
